# Supplementary material for: (1S*,4aR*,5S*,6S*,8aR*)-3-Benzyl-1-methyl-5,6-diphenyl-3,4,4a,5,6,8a-hexa­hydro-1H-2,3-benzoxazin-4-one
Source: Acta Crystallogr Sect E Struct Rep Online. 2009 Oct 31;65(Pt 11):o2930. doi: 10.1107/S1600536809044195 (PMC2971003; doi:10.1107/S1600536809044195)
Supplement: Supplementary file 2 [file e-65-o2930-Isup2.hkl]

#
# h,k,l, Fc-squared, Fo-squared, sigma(Fo-squared) and status flag
#
data_I
_shelx_title ' lx2119 in P -1'
_shelx_refln_list_code          4
_shelx_F_calc_maximum      117.72
_exptl_crystal_F_000       436.00
_reflns_d_resolution_high  0.8401
 
loop_
 _symmetry_equiv_pos_as_xyz
 'x, y, z'
 '-x, -y, -z'
 
_cell_length_a     7.9721
_cell_length_b    11.0649
_cell_length_c    13.5780
_cell_angle_alpha  78.168
_cell_angle_beta   73.178
_cell_angle_gamma  82.819
 
_shelx_F_squared_multiplier     1.000
 
loop_
 _refln_index_h
 _refln_index_k
 _refln_index_l
 _refln_F_squared_calc
 _refln_F_squared_meas
 _refln_F_squared_sigma
 _refln_observed_status
   2   0   0      176.65      155.28      1.57 o
   3   0   0      138.41      150.15      2.31 o
   4   0   0      470.47      448.66      6.49 o
   5   0   0      356.93      361.62      4.02 o
   6   0   0      316.90      315.97      4.37 o
   7   0   0      235.51      231.42      4.75 o
   8   0   0       15.05       15.02      1.21 o
   9   0   0        1.30        1.60      1.30 o
  -8   1   0       32.09       35.06      1.51 o
  -7   1   0       58.30       59.32      1.33 o
  -6   1   0        1.41        0.95      0.77 o
  -5   1   0      116.66      112.00      5.63 o
  -4   1   0        6.21        3.82      0.68 o
  -3   1   0       41.19       43.42      1.04 o
  -2   1   0     1701.26     1520.96     22.05 o
  -1   1   0      835.21      756.75     41.13 o
   1   1   0       47.13       40.34      1.02 o
   2   1   0     2537.52     2486.49     30.93 o
   3   1   0      624.56      616.57      7.83 o
   4   1   0      220.44      208.90      3.33 o
   5   1   0      340.13      348.69      6.10 o
   6   1   0       29.24       30.68      2.81 o
   7   1   0      110.54      112.93      2.37 o
   8   1   0       16.72       15.07      1.66 o
   9   1   0        0.38        0.38      1.27 o
  -8   2   0        5.06        6.47      0.96 o
  -7   2   0       10.99       10.90      0.85 o
  -6   2   0        0.09        0.06      0.60 o
  -5   2   0       45.83       59.02      1.89 o
  -4   2   0       51.58       61.18      1.09 o
  -3   2   0      455.01      516.27      7.24 o
  -2   2   0        1.89        0.37      0.26 o
  -1   2   0      500.66      422.64     11.65 o
   0   2   0     5867.47     5748.88     74.00 o
   1   2   0     1423.35     1415.26     16.96 o
   2   2   0     2291.76     2264.46     29.96 o
   3   2   0      205.22      211.13      4.44 o
   4   2   0       15.14       18.61      2.12 o
   5   2   0        0.01        0.83      0.92 o
   6   2   0       88.63       85.92      2.49 o
   7   2   0       82.99       87.61      2.12 o
   8   2   0        4.15        6.77      1.12 o
   9   2   0        2.35        2.65      1.73 o
  -8   3   0        1.32        1.18      0.55 o
  -7   3   0        0.25        0.14      0.51 o
  -6   3   0        1.50        1.75      0.44 o
  -5   3   0        0.71        0.57      0.40 o
  -4   3   0       74.22       75.30      1.27 o
  -3   3   0      710.91      796.47     12.10 o
  -2   3   0       24.42       25.80      1.47 o
  -1   3   0      370.82      340.17      3.48 o
   0   3   0       46.28       42.87      0.76 o
   1   3   0        0.03       32.23     16.58 o
   2   3   0       40.83       51.44      2.77 o
   3   3   0     1297.69     1368.72     19.17 o
   4   3   0     1728.98     1836.44     25.14 o
   5   3   0      122.38      126.63      3.04 o
   6   3   0       13.81       12.34      2.67 o
   7   3   0       24.28       25.39      1.79 o
   8   3   0        5.39        2.42      1.80 o
  -7   4   0       33.16       38.14      2.76 o
  -4   4   0      133.43      138.83      4.61 o
  -3   4   0        8.67       13.27      2.40 o
  -2   4   0     1720.23     1720.15     36.84 o
  -1   4   0        0.15        1.84      1.14 o
   0   4   0      223.21      229.56      2.23 o
   1   4   0     1094.76     1096.07      9.73 o
   2   4   0      872.08      891.13      8.04 o
   3   4   0       14.50       20.82      2.40 o
   4   4   0       36.30       29.12      1.84 o
   5   4   0        0.47        0.28      1.84 o
   6   4   0      121.74      122.82      4.98 o
   7   4   0      133.60      136.49      2.66 o
   8   4   0       22.52       23.94      1.66 o
  -6   5   0        0.00       98.74      5.71 o
  -5   5   0        4.80        5.90      1.75 o
  -4   5   0        0.25       -0.09      1.01 o
  -3   5   0       35.92       38.06      3.04 o
  -2   5   0        0.39        1.36      0.31 o
  -1   5   0      387.27      391.73      2.87 o
   0   5   0     2015.61     2098.59     15.65 o
   1   5   0     1145.65     1142.10      8.31 o
   2   5   0        7.46       10.91      0.70 o
   3   5   0       25.71       22.66      0.87 o
   4   5   0       42.99       48.75      2.30 o
   5   5   0      138.63      136.60      5.17 o
   6   5   0       37.43       34.37      3.96 o
   7   5   0       95.65       79.50      2.08 o
   8   5   0       10.41        3.27      2.20 o
  -7   6   0        0.94        0.37      1.84 o
  -4   6   0        3.88        4.42      1.57 o
  -3   6   0        0.00       -0.37      1.11 o
  -2   6   0      326.91      342.31      2.67 o
  -1   6   0      156.10      158.88      1.44 o
   0   6   0      163.61      153.58      4.76 o
   1   6   0        2.75        1.96      0.47 o
   2   6   0      310.57      322.30      3.79 o
   3   6   0       23.04       24.77      2.72 o
   4   6   0       81.84       80.40      1.37 o
   5   6   0        5.54        6.63      2.95 o
   6   6   0        0.64        1.29      2.67 o
   7   6   0        0.37        0.06      0.65 o
   8   6   0        0.29       -0.17      1.41 o
  -3   7   0      232.67      232.73      4.89 o
  -2   7   0       16.74       19.84      0.81 o
  -1   7   0      107.52       98.66      1.16 o
   0   7   0       78.71       82.28      1.60 o
   1   7   0        0.55        1.50      0.52 o
   2   7   0        3.15        4.19      0.91 o
   3   7   0       48.58       44.82      1.20 o
   4   7   0      257.65      255.69      4.52 o
   5   7   0       35.30       31.09      1.70 o
   6   7   0        1.90        0.41      0.83 o
   7   7   0        1.32        1.04      0.65 o
  -6   8   0        2.18        5.53      2.49 o
  -5   8   0        5.93        9.49      2.49 o
  -4   8   0        2.12        2.86      1.75 o
  -2   8   0       48.88       49.51      0.98 o
  -1   8   0       61.84       61.62      1.18 o
   0   8   0       40.43       38.10      1.15 o
   1   8   0        7.58        7.37      0.59 o
   2   8   0       99.95       99.79      1.90 o
   3   8   0      485.62      479.27      6.06 o
   4   8   0      323.51      303.42      3.80 o
   5   8   0        1.68        1.95      1.15 o
   6   8   0        1.80        1.58      0.88 o
   7   8   0        3.07       -0.18      1.30 o
  -3   9   0       34.82       32.80      2.49 o
  -2   9   0       61.29       56.49      1.24 o
  -1   9   0        0.89        2.07      0.70 o
   0   9   0        0.69        0.21      0.56 o
   1   9   0      151.65      139.42      2.44 o
   2   9   0        6.94        7.49      0.96 o
   3   9   0       65.61       66.10      1.77 o
   4   9   0       12.87        5.58      5.30 o
   5   9   0       10.13        6.94      2.16 o
   6   9   0        7.90       -0.14      1.30 o
  -5  10   0       16.11       18.79      3.04 o
  -2  10   0        1.61        1.11      0.65 o
  -1  10   0        1.36        0.46      0.85 o
   0  10   0      114.52      106.82      1.75 o
   1  10   0        8.93        6.59      1.04 o
   2  10   0        0.95        1.41      0.76 o
   3  10   0        2.09        1.46      0.75 o
   4  10   0        1.71        0.45      0.56 o
   5  10   0        3.31        3.92      1.95 o
   6  10   0        4.66        2.26      1.69 o
  -2  11   0        1.05        0.28      0.59 o
  -1  11   0       22.01       22.98      1.01 o
   0  11   0       10.58        6.51      1.01 o
   1  11   0        0.19        0.19      1.61 o
   2  11   0        0.13       -0.16      1.24 o
   3  11   0        2.44        2.97      2.08 o
   4  11   0        0.02        1.54      2.21 o
   5  11   0        2.26        5.38      4.19 o
  -2  12   0        5.89        3.27      0.85 o
  -1  12   0        1.37        1.44      0.97 o
   0  12   0       23.04       23.21      1.15 o
   1  12   0        9.09       11.21      1.66 o
   2  12   0        0.00       -0.67      1.27 o
   3  12   0        2.97        5.29      2.53 o
  -3 -12   1       12.26       13.26      0.98 o
  -2 -12   1        0.93        1.81      1.35 o
  -1 -12   1        0.01        0.09      0.93 o
   0 -12   1        1.46        0.95      1.00 o
   1 -12   1       11.94       12.22      3.53 o
   2 -12   1        1.90        1.73      0.97 o
  -4 -11   1        4.66       -0.72      1.65 o
  -3 -11   1        0.01       -0.53      0.91 o
  -2 -11   1        0.37        0.36      0.84 o
  -1 -11   1        0.06        0.04      0.79 o
   0 -11   1        0.00       -0.35      0.62 o
   1 -11   1       10.00        8.52      1.01 o
   2 -11   1        2.17        2.31      0.72 o
  -5 -10   1       43.87       55.56      5.90 o
  -4 -10   1       21.43       23.42      0.95 o
  -3 -10   1       62.22       61.24      1.86 o
  -2 -10   1        1.75        1.58      0.65 o
  -1 -10   1       18.15       19.54      1.26 o
   0 -10   1       16.99       20.39      1.11 o
   1 -10   1       86.88       80.09      2.22 o
   2 -10   1       26.93       26.92      1.11 o
   3 -10   1        1.55        0.79      0.41 o
   4 -10   1        2.03        4.61      2.12 o
  -6  -9   1        0.25        0.00      2.49 o
  -5  -9   1        4.20        4.70      0.85 o
  -4  -9   1       13.17       15.54      2.16 o
  -3  -9   1        1.43        1.77      1.11 o
  -2  -9   1        2.74        2.52      0.78 o
  -1  -9   1       13.88       14.15      1.00 o
   0  -9   1        2.99        3.68      0.69 o
   1  -9   1      288.55      289.59      2.84 o
   2  -9   1        6.34        5.63      0.68 o
   3  -9   1       19.81       20.97      1.45 o
  -7  -8   1        0.57        0.00      1.66 o
  -6  -8   1        1.06        0.00      0.54 o
  -5  -8   1        1.50        0.89      0.74 o
  -4  -8   1       83.51       81.92      7.01 o
  -3  -8   1       53.97       52.49      1.84 o
  -2  -8   1       41.18       47.98      1.80 o
  -1  -8   1        5.73        6.75      0.91 o
   0  -8   1        0.66        0.80      0.51 o
   1  -8   1       41.94       43.70      1.08 o
   2  -8   1      310.46      317.18      2.69 o
   4  -8   1        6.65        5.07      1.93 o
  -7  -7   1        1.48        0.00      1.47 o
  -6  -7   1        7.82        0.09      2.39 o
  -5  -7   1        5.83        5.65      0.61 o
  -4  -7   1      197.30      190.53      3.05 o
  -3  -7   1        5.88        3.71      1.89 o
  -2  -7   1       44.13       46.90      1.94 o
  -1  -7   1      129.28      137.91      1.94 o
   0  -7   1        7.79       10.70      0.87 o
   1  -7   1      164.08      150.62      2.56 o
   2  -7   1       17.13       18.12      0.72 o
   3  -7   1      259.09      258.46      5.36 o
   6  -7   1       24.78       26.35      3.04 o
  -8  -6   1        7.47       10.32      4.15 o
  -7  -6   1       13.46       -0.09      1.57 o
  -6  -6   1       42.16       58.69      4.79 o
  -5  -6   1       32.18       40.26      2.58 o
  -4  -6   1      136.23      136.69      5.26 o
  -3  -6   1       21.09       20.24      0.99 o
  -2  -6   1        6.55        7.43      0.86 o
  -1  -6   1      331.24      365.46      3.92 o
   0  -6   1       12.91       12.23      0.95 o
   1  -6   1        1.63        4.45      0.66 o
   2  -6   1        0.32        0.68      0.34 o
   3  -6   1        2.61        1.93      2.21 o
   4  -6   1        6.27        5.62      1.75 o
  -8  -5   1       17.88       12.84      7.83 o
  -7  -5   1        3.80        2.21      1.84 o
  -6  -5   1        7.24        7.65      3.32 o
  -5  -5   1      148.88      152.28      4.06 o
  -4  -5   1       89.91       99.20      4.33 o
  -3  -5   1        0.61        1.20      1.11 o
  -2  -5   1      119.78      129.98      2.10 o
  -1  -5   1      166.51      193.45      3.23 o
   0  -5   1      653.32      673.40      5.92 o
   1  -5   1        0.33       22.19      0.81 o
   2  -5   1        6.81        6.10      0.42 o
   3  -5   1      215.72      219.78      4.16 o
   4  -5   1        4.96        3.32      2.39 o
   5  -5   1        2.98        3.04      1.66 o
   6  -5   1      128.52      119.96      4.06 o
  -8  -4   1        1.61        1.60      1.52 o
  -7  -4   1        5.04        4.88      1.84 o
  -6  -4   1       15.19       19.35      3.32 o
  -5  -4   1      206.67      197.61      4.43 o
  -4  -4   1       36.87       30.87      2.95 o
  -3  -4   1        8.37        9.40      1.38 o
  -2  -4   1       83.24       84.76      1.83 o
  -1  -4   1        4.16        2.39      0.62 o
   0  -4   1      455.14      449.63      3.62 o
   1  -4   1      183.95      165.12      2.09 o
   2  -4   1      414.66      384.51      2.31 o
   3  -4   1       21.44       18.24      1.57 o
   4  -4   1        1.21        3.59      1.38 o
   7  -4   1        7.82        9.21      2.21 o
  -8  -3   1        0.61        1.08      1.36 o
  -7  -3   1        0.38       -1.84      2.30 o
  -6  -3   1       25.51       26.63      2.03 o
  -5  -3   1       45.65       42.02      2.12 o
  -4  -3   1        0.11        1.20      1.84 o
  -3  -3   1        4.30       10.70      0.94 o
  -2  -3   1       86.60       91.17      2.21 o
  -1  -3   1       32.11       28.57      0.70 o
   0  -3   1      764.12      706.32      5.11 o
   1  -3   1       38.98       38.06      0.86 o
   2  -3   1       55.60       56.75      1.53 o
   3  -3   1      640.17      723.44     11.07 o
   4  -3   1      173.14      178.89      3.60 o
   5  -3   1        1.31        0.60      0.23 o
   6  -3   1       93.59       94.78      1.11 o
   7  -3   1       43.97       44.19      0.88 o
   8  -3   1        0.13        0.91      0.61 o
  -8  -2   1       19.70       23.93      3.64 o
  -7  -2   1        2.06        1.66      1.29 o
  -6  -2   1      154.01      156.81      4.89 o
  -5  -2   1       48.77       49.67      2.95 o
  -4  -2   1       96.45      101.43      3.46 o
  -3  -2   1      326.32      297.31      3.96 o
  -2  -2   1     1335.47     1299.37     12.45 o
  -1  -2   1     3098.40     3035.16     35.09 o
   0  -2   1       19.62       21.74      0.89 o
   1  -2   1       73.57       75.19      0.70 o
   2  -2   1        9.93       12.20      1.80 o
   3  -2   1       29.26       32.10      0.80 o
   4  -2   1       38.05       40.50      0.74 o
   5  -2   1      201.91      198.63      1.91 o
   6  -2   1        5.70        5.46      0.62 o
   7  -2   1       15.61       16.51      0.85 o
   8  -2   1        3.59        2.46      0.78 o
  -8  -1   1        9.16       11.51      1.57 o
  -7  -1   1      122.11      128.81      2.57 o
  -6  -1   1        8.66       11.24      1.38 o
  -5  -1   1       11.90       10.23      1.93 o
  -4  -1   1      578.02      551.62      5.68 o
  -3  -1   1      835.84      841.61      7.94 o
  -2  -1   1       46.46       52.62      6.09 o
  -1  -1   1     5055.56     4998.15     59.51 o
   1  -1   1       97.08       74.48      1.79 o
   2  -1   1        5.54        5.91      0.47 o
   3  -1   1      554.06      571.76      4.70 o
   4  -1   1      127.76      151.71      1.52 o
   5  -1   1        8.87       10.29      0.69 o
   6  -1   1       59.58       57.30      1.11 o
   7  -1   1       51.74       58.30      1.36 o
   8  -1   1        1.38        0.97      0.84 o
   9  -1   1       43.03       42.47      1.78 o
  -8   0   1       31.73       32.16      1.77 o
  -7   0   1       15.40       15.36      2.53 o
  -6   0   1       10.69       10.96      1.93 o
  -5   0   1       13.88       14.65      1.75 o
  -4   0   1      160.66      150.00      2.28 o
  -3   0   1      130.92      146.06      2.22 o
  -2   0   1        1.18       19.76      1.66 o
  -1   0   1     2856.74     2719.10     32.74 o
   2   0   1     3610.92     3556.20     60.57 o
   3   0   1       29.40       28.00      1.43 o
   4   0   1       12.51       14.90      1.66 o
   5   0   1      105.97      107.80      3.87 o
   6   0   1      136.79      134.96      1.59 o
   7   0   1      143.50      143.26      2.14 o
   8   0   1       15.31       17.48      1.19 o
   9   0   1       16.55       20.07      1.52 o
  -8   1   1        5.97        5.14      0.94 o
  -7   1   1       31.37       30.03      1.53 o
  -6   1   1      149.81      146.43      2.19 o
  -5   1   1      142.42      140.87      3.04 o
  -4   1   1       11.61       11.51      1.38 o
  -3   1   1      230.01      232.79      2.55 o
  -2   1   1     1032.32      989.12     13.54 o
  -1   1   1       12.36       13.50      0.39 o
   1   1   1        6.52        7.65      0.31 o
   2   1   1     7246.85     7458.25     99.58 o
   3   1   1      533.19      524.74      5.05 o
   4   1   1      246.13      254.16      4.67 o
   5   1   1       15.85       16.56      1.01 o
   6   1   1      299.75      311.57      4.70 o
   7   1   1        6.98        9.14      1.46 o
   8   1   1       54.15       54.28      1.39 o
   9   1   1        7.87        7.22      1.38 o
  -8   2   1        7.51        6.09      0.95 o
  -7   2   1      127.73      131.85      3.27 o
  -6   2   1        0.83        1.13      1.57 o
  -5   2   1      183.41      177.53      2.37 o
  -4   2   1       53.01       64.89      1.11 o
  -3   2   1     1285.50     1398.30     11.93 o
  -2   2   1        0.26       -0.14      0.33 o
  -1   2   1      731.66      662.90     10.40 o
   0   2   1     7172.15     7371.28    126.89 o
   1   2   1       71.34       48.97      3.92 o
   3   2   1     1505.72     1584.67     20.24 o
   4   2   1     1104.99     1094.01     15.43 o
   5   2   1        4.15        2.74      0.92 o
   6   2   1        6.44        8.64      1.26 o
   7   2   1       52.46       52.72      1.93 o
   8   2   1       35.49       34.80      1.68 o
   9   2   1        3.04        2.75      1.27 o
  -8   3   1        0.00        0.05      0.60 o
  -7   3   1        2.80        3.35      0.67 o
  -6   3   1       33.44       34.52      1.21 o
  -5   3   1       21.96       24.78      1.84 o
  -4   3   1      198.65      209.78      2.62 o
  -3   3   1      222.53      237.83      4.00 o
  -2   3   1      474.61      494.89      3.93 o
  -1   3   1      313.67      288.72      3.81 o
   0   3   1       50.14       48.85      1.30 o
   1   3   1     1123.46     1056.84     13.16 o
   2   3   1      301.96      279.74      2.69 o
   3   3   1     2172.14     2360.87     32.61 o
   4   3   1       57.84       65.91      3.23 o
   5   3   1      104.12       99.00      1.58 o
   6   3   1       96.53       98.68      1.81 o
   7   3   1       11.55       10.98      1.15 o
   8   3   1       22.51       25.38      1.65 o
   9   3   1       12.71       16.07      4.68 o
  -8   4   1       16.11       21.74      2.86 o
  -7   4   1        2.52        4.19      1.23 o
  -6   4   1       67.09       60.45      1.41 o
  -5   4   1        0.04        0.00      0.37 o
  -4   4   1       13.37       14.08      0.53 o
  -3   4   1      221.04      255.97      3.31 o
  -2   4   1     1047.48     1103.73      7.47 o
  -1   4   1      536.16      513.19      4.59 o
   0   4   1      895.88      895.03     15.24 o
   1   4   1        1.46        1.88      0.45 o
   2   4   1       86.06       88.74      1.11 o
   3   4   1      750.35      786.07     12.01 o
   4   4   1       53.32       61.66      3.32 o
   5   4   1        0.36        0.28      1.75 o
   6   4   1       79.08       79.54      1.94 o
   7   4   1        2.39        1.25      0.80 o
   8   4   1      138.23      152.29      2.69 o
  -7   5   1        6.48        4.97      2.21 o
  -6   5   1        7.97        7.92      3.59 o
  -5   5   1        0.30       -0.09      1.29 o
  -4   5   1        3.66        2.86      1.47 o
  -3   5   1      154.90      181.14      3.78 o
  -2   5   1       11.70       13.64      0.71 o
  -1   5   1      155.46      161.82      1.98 o
   0   5   1        8.62       10.94      2.03 o
   1   5   1       36.86       33.15      0.76 o
   2   5   1      507.24      534.23      4.73 o
   3   5   1       59.42       46.31      2.30 o
   4   5   1       89.62       90.91      3.96 o
   5   5   1        2.53        5.62      2.58 o
   6   5   1        2.68        2.48      1.17 o
   7   5   1       26.64       27.03      1.81 o
   8   5   1       18.49       20.03      1.22 o
  -7   6   1       34.29       37.04      5.25 o
  -6   6   1       79.04       78.34      3.69 o
  -5   6   1       54.48       46.08      2.86 o
  -4   6   1        1.02        0.74      2.30 o
  -3   6   1        2.72        2.95      1.38 o
  -2   6   1       11.99       16.09      0.75 o
  -1   6   1       89.94       85.71      1.50 o
   0   6   1        3.70        1.56      0.63 o
   1   6   1        0.00        0.01      0.35 o
   2   6   1      193.80      175.20      2.18 o
   3   6   1       84.13       85.38      4.10 o
   4   6   1      101.99      101.50      3.41 o
   5   6   1       15.75       19.35      3.32 o
   6   6   1        3.48        1.66      0.76 o
   7   6   1        5.49        3.32      0.98 o
   8   6   1        7.00       -0.25      1.41 o
  -3   7   1       42.48       48.28      3.78 o
  -2   7   1       30.83       30.77      0.85 o
  -1   7   1       45.18       50.64      1.03 o
   0   7   1      383.32      384.58      3.48 o
   1   7   1      116.54      110.48      1.42 o
   2   7   1       20.35       17.98      0.75 o
   3   7   1      151.41      148.43      2.58 o
   4   7   1       67.22       60.71      1.47 o
   5   7   1        0.09        0.18      1.38 o
   6   7   1        6.19        6.24      1.98 o
   7   7   1        1.76       -0.27      1.14 o
   8   7   1        0.66       -0.39      1.50 o
  -6   8   1       17.77       17.41      2.95 o
  -5   8   1       47.48       48.10      3.32 o
  -4   8   1       29.42       28.74      2.67 o
  -2   8   1       73.09       74.72      1.23 o
  -1   8   1        3.37        2.84      0.72 o
   0   8   1        0.21        0.58      0.70 o
   1   8   1      213.32      203.66      2.40 o
   2   8   1        5.79        6.64      1.76 o
   3   8   1      299.20      288.19      2.87 o
   5   8   1       14.47       17.28      1.66 o
   6   8   1       21.51       18.29     11.29 o
   7   8   1        0.32        0.09      1.14 o
  -3   9   1       11.43       10.13      0.69 o
  -2   9   1       89.50       88.66      1.57 o
  -1   9   1      229.00      226.06      3.10 o
   0   9   1        0.45        0.12      0.59 o
   1   9   1        0.09        0.02      0.48 o
   2   9   1        4.42        6.23      1.47 o
   4   9   1       26.66       29.55      1.82 o
   5   9   1        0.92        2.20      1.65 o
   6   9   1        0.91       -0.32      1.30 o
   7   9   1        5.04        0.32      2.34 o
  -3  10   1        0.37        0.07      0.22 o
  -2  10   1        4.00        7.94      2.90 o
  -1  10   1        6.04        6.12      1.07 o
   0  10   1       54.09       55.53      1.49 o
   1  10   1       69.70       71.52      7.60 o
   2  10   1        0.62        1.24      0.91 o
   3  10   1       32.82       34.00      2.49 o
   4  10   1       21.57       19.81      3.96 o
   5  10   1        2.74        3.75      2.57 o
   6  10   1        2.45        7.58      4.05 o
  -4  11   1        0.00        0.83      1.84 o
  -2  11   1        0.21        0.17      0.37 o
  -1  11   1       72.16       70.59      1.61 o
   0  11   1        4.35        3.50      1.10 o
   1  11   1       14.88       15.29      1.29 o
   3  11   1        5.37        7.00      3.13 o
   4  11   1        2.93        4.15      1.82 o
   5  11   1        9.39       13.63      1.95 o
  -2  12   1        0.10        0.02      0.46 o
  -1  12   1       28.86       33.57      1.36 o
   0  12   1        1.88        2.44      1.03 o
   1  12   1       32.25       34.29      1.60 o
   2  12   1        3.91        4.70      1.43 o
   3  12   1        0.00       -0.54      1.27 o
   4  12   1        0.02        1.22      2.35 o
  -2 -12   2        1.90        1.39      0.84 o
  -1 -12   2        0.67        0.22      1.11 o
   0 -12   2        0.02        0.00      0.55 o
   1 -12   2       21.90       19.52      4.45 o
   2 -12   2        7.09        3.40      0.90 o
  -4 -11   2        6.43        4.38      0.90 o
  -3 -11   2        0.14        0.18      1.08 o
  -2 -11   2        0.73        0.63      0.86 o
  -1 -11   2       10.62        8.52      1.31 o
   0 -11   2        1.05        1.03      0.90 o
   1 -11   2        2.10        2.17      0.77 o
   2 -11   2        0.11        1.12      1.13 o
   3 -11   2        1.40        3.50      1.93 o
  -5 -10   2       34.93       40.45      5.90 o
  -4 -10   2       19.42       23.00      1.56 o
  -3 -10   2        3.13        4.33      1.29 o
  -2 -10   2       15.12       15.45      1.93 o
  -1 -10   2        5.99        7.87      1.61 o
   0 -10   2       67.81       68.21      2.12 o
   1 -10   2       12.43       15.19      0.96 o
   2 -10   2      101.94      100.15      1.45 o
   3 -10   2        1.23        1.16      0.60 o
   4 -10   2       10.26       11.51      2.49 o
  -6  -9   2        0.86        0.09      2.95 o
  -5  -9   2        0.39       -0.04      0.73 o
  -4  -9   2       31.40       30.92      1.62 o
  -3  -9   2       37.70       35.34      1.64 o
  -2  -9   2        0.15        0.72      0.94 o
  -1  -9   2       17.68       16.03      2.81 o
   0  -9   2      168.39      159.21      3.28 o
   1  -9   2        2.48        2.46      0.64 o
   2  -9   2       25.74       24.78      0.93 o
   3  -9   2      155.80      148.57      2.52 o
   5  -9   2        1.05        2.21      2.12 o
   6  -9   2       12.43       25.24      3.50 o
  -6  -8   2        8.35        4.43      2.67 o
  -5  -8   2        8.21       11.46      1.21 o
  -4  -8   2        3.71        3.29      1.19 o
  -3  -8   2      149.28      148.85      2.57 o
  -2  -8   2       10.17        9.35      1.41 o
  -1  -8   2        4.81        5.36      1.04 o
   0  -8   2        5.78        5.68      1.94 o
   1  -8   2        0.28        0.28      0.66 o
   2  -8   2      166.54      165.27      1.84 o
   3  -8   2        0.05        0.19      0.23 o
   4  -8   2       34.06       42.11      2.86 o
  -7  -7   2        1.23        0.55      2.03 o
  -6  -7   2        0.06        0.00      2.12 o
  -5  -7   2        3.88        0.99      1.93 o
  -4  -7   2       89.76       90.53      2.47 o
  -3  -7   2       70.08       78.96      2.17 o
  -2  -7   2        0.26        0.15      0.83 o
  -1  -7   2       77.84       83.85      2.19 o
   0  -7   2       36.62       37.89      1.12 o
   1  -7   2       82.25       71.98      1.67 o
   2  -7   2       10.41       10.76      0.51 o
   3  -7   2       23.92       38.56     17.55 o
   5  -7   2        3.96        4.51      2.03 o
   6  -7   2       50.74       61.18      3.59 o
   7  -7   2       21.96       21.10      3.13 o
  -7  -6   2       13.38       19.44      2.76 o
  -6  -6   2        0.93       -1.01      2.76 o
  -5  -6   2        7.12       10.96      2.21 o
  -4  -6   2        3.93        6.54      3.04 o
  -3  -6   2       23.47       23.61      1.04 o
  -2  -6   2       81.34       74.08      2.86 o
  -1  -6   2       16.06       14.76      1.70 o
   0  -6   2        9.21       12.39      0.63 o
   1  -6   2        2.35        3.51      0.69 o
   2  -6   2        9.73        8.34      0.71 o
   3  -6   2      189.97      178.45      3.85 o
   4  -6   2       61.39       60.18      2.76 o
   5  -6   2        1.61        1.29      1.66 o
  -8  -5   2        2.52       -0.18      2.67 o
  -7  -5   2        0.30        0.74      1.75 o
  -6  -5   2      172.28      176.82      6.73 o
  -5  -5   2       25.86       30.77      2.40 o
  -4  -5   2        6.98        6.72      2.76 o
  -3  -5   2       20.81       16.98      2.26 o
  -2  -5   2      336.09      347.77      5.11 o
  -1  -5   2       24.67       19.38      1.79 o
   0  -5   2      407.42      403.80      2.91 o
   1  -5   2        2.33        3.25      0.53 o
   2  -5   2       92.31       84.36      1.31 o
   3  -5   2       39.78       46.65      2.72 o
   4  -5   2       71.53       78.72      4.06 o
   6  -5   2        1.58        2.30      1.84 o
  -8  -4   2        2.63       -0.09      1.38 o
  -7  -4   2       11.92        8.94      2.03 o
  -6  -4   2       46.00       37.59      3.96 o
  -5  -4   2        2.75        3.68      1.66 o
  -4  -4   2       25.62       28.84      1.37 o
  -3  -4   2        6.07        7.92      2.21 o
  -2  -4   2       47.28       51.65      1.62 o
  -1  -4   2       16.69       17.81      1.08 o
   0  -4   2      614.19      644.86      5.46 o
   1  -4   2        1.96        2.33      0.41 o
   2  -4   2       76.35       69.79      0.77 o
   3  -4   2       33.11       26.44      1.38 o
   4  -4   2      209.03      220.84      4.34 o
   5  -4   2       16.65       18.06      1.93 o
   6  -4   2        2.97        0.46      1.38 o
   7  -4   2        2.91        2.39      1.84 o
   8  -4   2       12.89       11.33      2.49 o
  -8  -3   2        0.04        0.09      1.29 o
  -7  -3   2       28.73       26.53      3.59 o
  -6  -3   2       10.94       14.83      1.84 o
  -5  -3   2      558.39      582.57     10.84 o
  -4  -3   2      106.43      120.24      2.47 o
  -3  -3   2        0.45        1.29      0.93 o
  -2  -3   2        2.57        2.72      0.78 o
  -1  -3   2       34.46       34.91      1.11 o
   0  -3   2      797.38      740.00      5.83 o
   1  -3   2       86.94       80.47      0.88 o
   2  -3   2        4.99        7.25      0.35 o
   3  -3   2        5.19        6.40      1.02 o
   4  -3   2       39.68       41.28      2.95 o
   5  -3   2        8.76        8.92      0.29 o
   6  -3   2       26.92       26.07      0.52 o
   7  -3   2       20.54       19.97      0.78 o
  -8  -2   2        1.56        0.09      1.93 o
  -7  -2   2       26.25       27.82      2.12 o
  -6  -2   2       36.87       32.62      3.13 o
  -5  -2   2      111.81      100.31      1.96 o
  -4  -2   2       69.84       72.59      1.84 o
  -3  -2   2      360.68      369.03      4.27 o
  -2  -2   2      229.70      221.37      2.91 o
  -1  -2   2      100.24       92.40      2.59 o
   0  -2   2     1079.37     1030.57      7.88 o
   1  -2   2      450.35      446.06      2.95 o
   2  -2   2        3.52        2.78      0.36 o
   3  -2   2      147.66      149.37      1.36 o
   4  -2   2       18.01       14.05      0.55 o
   5  -2   2      112.62      122.21      1.52 o
   6  -2   2        1.72        2.51      0.58 o
   7  -2   2        0.03        0.28      0.48 o
   8  -2   2        4.54        4.69      0.81 o
  -8  -1   2       13.63       10.07      1.48 o
  -7  -1   2       21.40       23.03      2.86 o
  -6  -1   2        0.00       -1.20      1.11 o
  -5  -1   2       25.46       23.39      1.66 o
  -4  -1   2      253.87      273.14      3.82 o
  -3  -1   2      693.88      715.26      6.72 o
  -2  -1   2        2.85        2.24      1.20 o
  -1  -1   2      241.87      248.52      3.34 o
   0  -1   2      251.57      252.81      3.07 o
   1  -1   2     8934.30     9085.16     84.97 o
   2  -1   2     2472.56     2315.59     32.83 o
   3  -1   2      546.53      542.34      4.15 o
   4  -1   2      462.19      485.50      3.64 o
   5  -1   2       48.24       50.09      1.08 o
   6  -1   2       49.21       48.20      2.45 o
   7  -1   2      139.82      138.87      1.98 o
   8  -1   2       12.87       13.48      0.90 o
   9  -1   2        0.01       -0.47      0.90 o
  -8   0   2        9.66        9.49      1.98 o
  -7   0   2       34.31       29.48      2.76 o
  -6   0   2       43.77       48.38      1.94 o
  -5   0   2       22.95       25.62      1.50 o
  -4   0   2       79.11       82.18      3.50 o
  -3   0   2      138.21      145.77      2.35 o
  -2   0   2     2408.53     2416.04     21.62 o
  -1   0   2     1628.45     1593.80     13.48 o
   0   0   2     5380.20     5328.85     48.66 o
   1   0   2      427.04      392.19     10.76 o
   2   0   2     5120.16     5043.68     33.20 o
   3   0   2       86.19       70.17      1.32 o
   4   0   2       43.42       42.86      4.15 o
   5   0   2      363.53      372.37      3.57 o
   6   0   2       15.75       16.42      1.16 o
   7   0   2      211.58      208.93      2.95 o
   8   0   2        2.03        1.68      0.68 o
   9   0   2        9.80        9.00      1.29 o
  -8   1   2        2.86        3.22      1.30 o
  -7   1   2       24.95       27.83      1.63 o
  -6   1   2      356.39      341.70      6.28 o
  -5   1   2       29.88       30.06      1.57 o
  -4   1   2      149.64      158.36      2.77 o
  -3   1   2      199.10      207.49      2.55 o
  -2   1   2     1561.42     1541.63     25.86 o
  -1   1   2      244.72      214.17      2.25 o
   0   1   2     3353.06     3227.35     32.21 o
   1   1   2        8.04        8.86      0.70 o
   2   1   2      177.65      167.45      1.40 o
   3   1   2      570.38      574.83      7.64 o
   4   1   2      131.40      122.42      1.71 o
   5   1   2      240.91      240.26      2.74 o
   6   1   2       20.08       25.54      0.89 o
   7   1   2      201.35      213.32      2.66 o
   8   1   2       20.66       24.33      0.99 o
   9   1   2       21.38       22.57      1.59 o
  -8   2   2        0.91        0.55      1.29 o
  -7   2   2       25.74       28.69      2.21 o
  -6   2   2       19.59       23.40      1.20 o
  -5   2   2      135.20      133.88      2.09 o
  -4   2   2      148.97      155.37      2.05 o
  -3   2   2      179.94      203.83      2.29 o
  -2   2   2      240.79      242.91      2.49 o
  -1   2   2        0.65        3.78      0.72 o
   0   2   2     1203.26     1151.30     10.96 o
   1   2   2        2.27       13.88      6.45 o
   2   2   2     7302.37     7230.08     86.66 o
   3   2   2      455.20      466.20      8.36 o
   4   2   2      530.73      547.02      5.46 o
   5   2   2      246.92      242.90      3.06 o
   6   2   2       40.98       38.53      2.04 o
   7   2   2        1.38        1.19      0.78 o
   8   2   2        6.82        5.41      0.96 o
   9   2   2        0.08       -0.99      1.11 o
  -8   3   2        2.98        2.90      0.81 o
  -7   3   2       11.61       14.47      3.55 o
  -6   3   2        0.08        0.83      0.86 o
  -5   3   2       41.06       41.69      1.89 o
  -4   3   2       32.13       30.83      1.47 o
  -3   3   2      392.96      427.76      4.49 o
  -2   3   2      490.98      508.98      4.30 o
  -1   3   2     1692.07     1649.22     13.89 o
   0   3   2       31.66       32.90      2.26 o
   1   3   2     4766.81     4680.01     44.50 o
   2   3   2      865.13      808.54     11.72 o
   3   3   2      275.57      273.80      5.27 o
   4   3   2      382.20      421.62      3.96 o
   5   3   2        1.73        2.13      0.57 o
   6   3   2       66.27       61.74      1.17 o
   7   3   2      295.17      305.84      5.07 o
   8   3   2        0.12        0.08      0.56 o
   9   3   2       11.53       16.45      2.66 o
  -8   4   2        5.99        6.17      2.39 o
  -7   4   2        7.47        4.39      0.82 o
  -6   4   2       33.82       38.65      2.12 o
  -5   4   2       42.85       47.77      2.40 o
  -4   4   2       83.71       84.05      1.03 o
  -3   4   2       31.31       27.32      0.78 o
  -2   4   2      513.62      520.86      4.40 o
  -1   4   2       96.33      100.01      1.44 o
   0   4   2       29.37       28.82      1.37 o
   1   4   2      204.85      202.87      2.32 o
   2   4   2      579.36      585.54      8.00 o
   3   4   2      359.54      337.64      6.76 o
   4   4   2      148.85      151.76      1.82 o
   5   4   2       55.12       51.92      0.95 o
   6   4   2        5.12        2.84      0.77 o
   7   4   2       29.71       29.94      1.39 o
   8   4   2       36.19       27.64      1.33 o
   9   4   2        3.01        1.54      0.79 o
  -7   5   2        0.00        2.95      2.12 o
  -6   5   2       21.26       25.15      0.61 o
  -5   5   2        5.59        3.65      0.53 o
  -4   5   2       11.99       10.08      0.66 o
  -3   5   2        3.48        2.08      0.32 o
  -2   5   2        2.58        1.87      0.64 o
  -1   5   2     2470.37     2723.33     23.80 o
   0   5   2       52.14       74.15      1.47 o
   1   5   2        0.24        1.74      0.65 o
   2   5   2       38.22       40.55      1.66 o
   3   5   2      183.50      190.12      4.89 o
   4   5   2       29.09       30.97      1.37 o
   5   5   2       45.31       44.72      0.74 o
   6   5   2       37.38       40.28      1.57 o
   7   5   2      202.74      200.50      3.37 o
   8   5   2        0.60        0.44      0.70 o
  -7   6   2        5.48        4.61      3.96 o
  -6   6   2        0.21        3.68      2.12 o
  -5   6   2       59.18       54.56      3.13 o
  -4   6   2       24.44       28.01      3.69 o
  -3   6   2       43.08       44.16      2.03 o
  -2   6   2      116.25      111.93      1.73 o
  -1   6   2       15.69       15.44      0.91 o
   0   6   2       20.12       30.51      2.63 o
   1   6   2        0.08       -0.24      0.78 o
   2   6   2        4.00        5.67      0.57 o
   3   6   2      518.73      529.09      6.18 o
   4   6   2       47.28       47.55      1.94 o
   5   6   2       25.47       30.39      1.95 o
   6   6   2        6.58        5.80      1.93 o
   7   6   2       10.63        7.74      0.77 o
   8   6   2        0.88       -0.13      1.07 o
  -7   7   2        6.83       10.41      2.86 o
  -6   7   2        1.00        6.17      2.39 o
  -3   7   2        5.30        5.39      0.55 o
  -2   7   2      187.95      195.17      2.91 o
  -1   7   2        8.47       10.60      1.24 o
   0   7   2        7.82        8.50      0.86 o
   1   7   2      100.28       94.35      1.86 o
   2   7   2        2.06        5.74      0.69 o
   3   7   2       55.78       52.76      1.94 o
   4   7   2       27.78       25.80      2.12 o
   8   7   2        0.00       -0.09      1.17 o
  -6   8   2        0.11        6.63      4.14 o
  -5   8   2       25.76       43.48      4.97 o
  -4   8   2        4.64        3.22      1.84 o
  -3   8   2        2.71        2.26      0.46 o
  -2   8   2      185.55      180.86      2.18 o
  -1   8   2        0.91        0.82      0.92 o
   0   8   2        6.91       10.56      1.01 o
   1   8   2       10.54       11.25      1.13 o
   2   8   2      404.20      411.04      5.73 o
   3   8   2       23.73       27.61      1.53 o
   5   8   2        7.06        5.34      2.03 o
   7   8   2        1.17        0.00      2.39 o
  -5   9   2       11.95       17.32      2.95 o
  -4   9   2        0.97        0.55      1.66 o
  -3   9   2       28.85       26.26      0.62 o
  -2   9   2       58.31       56.09      1.27 o
  -1   9   2       12.02       16.50      0.93 o
   0   9   2        3.15        1.92      0.92 o
   1   9   2      404.90      393.85      4.44 o
   2   9   2        6.98        7.05      1.11 o
   4   9   2       24.86       28.88      3.41 o
   5   9   2       20.50       22.39      2.67 o
   6   9   2       12.53       13.79      9.53 o
   7   9   2        7.16       -0.72      1.80 o
  -3  10   2        0.87        0.52      0.32 o
  -2  10   2       13.08       11.28      0.70 o
  -1  10   2        8.14        7.88      0.75 o
   0  10   2       34.14       38.84      2.49 o
   1  10   2       84.52       86.64      3.13 o
   2  10   2        3.15        5.90      2.58 o
   3  10   2       34.44       32.89      2.49 o
   5  10   2        0.25       -1.52      1.37 o
   6  10   2       12.37       16.03      4.70 o
  -2  11   2        0.59        1.51      0.67 o
  -1  11   2        1.86        1.90      0.59 o
   0  11   2       11.56       13.57      0.97 o
   1  11   2        2.42        3.78      1.01 o
   3  11   2        1.60        1.93      1.66 o
   4  11   2       41.96       51.41      3.22 o
  -2  12   2        0.00        1.09      0.67 o
  -1  12   2       22.50       22.30      2.53 o
   0  12   2        3.52        2.21      1.20 o
   1  12   2       21.29       21.41      1.20 o
   2  12   2        2.90        3.13      1.80 o
   3  12   2        1.41       -1.29      1.66 o
   4  12   2        5.24        5.53      2.39 o
   0  13   2        7.37        8.15      1.07 o
   1  13   2        2.29        2.67      1.11 o
  -1 -12   3        0.78        0.29      0.87 o
   0 -12   3        4.41        4.20      0.90 o
   1 -12   3        3.68        3.67      0.96 o
  -3 -11   3        3.21        5.06      1.71 o
  -2 -11   3       13.22       12.93      3.87 o
  -1 -11   3       10.32        9.41      1.94 o
   0 -11   3        1.57        1.11      0.92 o
   1 -11   3        1.75        1.94      0.97 o
   2 -11   3        6.63        5.46      0.69 o
   3 -11   3       13.25       13.82      2.49 o
  -4 -10   3        0.28       -0.87      1.15 o
  -3 -10   3       11.74        9.85      1.20 o
  -2 -10   3        0.62        0.69      1.10 o
  -1 -10   3       36.75       30.94      2.19 o
   0 -10   3       16.94       11.62      1.36 o
   1 -10   3       11.40        4.18      1.93 o
   2 -10   3       13.52       13.24      1.50 o
   3 -10   3        1.77        1.59      0.80 o
   4 -10   3        0.01        1.01      1.84 o
  -5  -9   3       26.62       25.92      1.79 o
  -4  -9   3       15.78       18.43      1.66 o
  -3  -9   3        6.35        5.62      2.03 o
  -2  -9   3        9.86        8.27      1.36 o
  -1  -9   3        7.49        7.78      1.28 o
   0  -9   3        0.55        0.40      0.89 o
   1  -9   3        2.98        2.65      0.77 o
   2  -9   3        1.41        1.30      0.60 o
   3  -9   3        0.14        0.52      0.48 o
   4  -9   3       22.09       17.13      4.15 o
   5  -9   3        9.92       12.90      2.76 o
  -6  -8   3        0.22        1.54      0.78 o
  -5  -8   3       17.74       18.60      1.60 o
  -4  -8   3       28.42       28.32      1.91 o
  -3  -8   3       84.19       78.28      2.02 o
  -2  -8   3       13.53       12.31      1.67 o
  -1  -8   3       66.19       66.46      1.90 o
   0  -8   3        2.36        5.26      1.46 o
   1  -8   3        4.59        8.04      1.11 o
   2  -8   3       15.39       16.61      1.17 o
   3  -8   3        6.46        6.49      0.50 o
   4  -8   3       31.94       32.13      2.12 o
  -7  -7   3        2.42        3.59      4.14 o
  -6  -7   3        1.11        0.28      1.75 o
  -5  -7   3       11.52       14.00      2.58 o
  -4  -7   3      493.48      507.78      6.80 o
  -3  -7   3      260.89      248.86      4.15 o
  -2  -7   3        9.31       11.72      1.52 o
  -1  -7   3       44.21       51.24      1.61 o
   0  -7   3        0.04       -0.08      0.90 o
   1  -7   3      139.92      127.71      2.88 o
   2  -7   3       21.68       19.37      1.16 o
   3  -7   3     1120.87     1097.75      7.66 o
   4  -7   3      113.71      108.81      4.93 o
   5  -7   3        0.18        1.20      1.75 o
   6  -7   3        3.62        5.90      2.39 o
  -7  -6   3        0.59        2.49      3.68 o
  -6  -6   3        5.50        5.80      2.30 o
  -5  -6   3       67.66       62.95      3.32 o
  -4  -6   3      178.65      181.93      6.73 o
  -3  -6   3       71.95       71.74      5.02 o
  -2  -6   3       16.72       17.95      1.01 o
  -1  -6   3        5.44        6.49      0.66 o
   0  -6   3       35.34       35.15      1.09 o
   1  -6   3        0.88        0.26      0.55 o
   2  -6   3        2.97        4.09      0.65 o
   3  -6   3      306.77      303.26      2.72 o
   4  -6   3      129.71      126.81      3.09 o
   5  -6   3        8.49       10.50      3.50 o
  -7  -5   3       43.13       44.78      3.22 o
  -6  -5   3        1.86        5.25      3.22 o
  -5  -5   3       17.47       24.50      2.40 o
  -4  -5   3      174.50      171.24      3.78 o
  -3  -5   3        1.58        2.15      1.17 o
  -2  -5   3        0.93        0.78      1.24 o
  -1  -5   3      768.83      787.97      7.69 o
   0  -5   3      171.02      186.34      2.08 o
   1  -5   3        7.37       10.11      0.77 o
   2  -5   3        6.59        9.37      0.57 o
   3  -5   3       82.96       77.87      3.14 o
   4  -5   3      122.32      131.01      4.84 o
   6  -5   3       58.42       58.52      3.13 o
   7  -5   3       43.06       49.20      3.13 o
  -8  -4   3        0.11        0.18      2.67 o
  -7  -4   3        2.78        3.41      1.93 o
  -6  -4   3       19.22       20.27      3.78 o
  -5  -4   3       63.96       62.96      2.02 o
  -4  -4   3       59.61       58.26      2.49 o
  -3  -4   3        0.10        0.55      0.95 o
  -2  -4   3       16.86       15.70      1.26 o
  -1  -4   3      140.27      148.56      2.37 o
   0  -4   3     3490.50     3723.57     29.72 o
   1  -4   3      278.68      314.18      2.63 o
   2  -4   3       75.06       78.62      1.02 o
   3  -4   3        4.17        6.53      0.34 o
   4  -4   3       56.36       59.63      2.40 o
   5  -4   3        0.43        1.11      1.38 o
   6  -4   3       17.84       15.94      2.12 o
   7  -4   3      100.46       96.88      3.78 o
   8  -4   3       17.44       18.70      2.67 o
  -8  -3   3        2.14        0.09      1.38 o
  -7  -3   3        2.07        2.30      2.76 o
  -6  -3   3       14.00       10.59      1.93 o
  -5  -3   3       30.33       24.86      2.38 o
  -4  -3   3      268.52      272.65      4.51 o
  -3  -3   3        1.41        2.54      1.15 o
  -2  -3   3      803.31      803.78      8.67 o
  -1  -3   3      236.34      236.59      3.04 o
   0  -3   3      407.56      404.06      3.78 o
   1  -3   3       29.06       22.93      0.81 o
   2  -3   3      295.04      311.21      2.26 o
   3  -3   3       18.23       17.40      0.75 o
   4  -3   3      402.39      403.39      3.39 o
   5  -3   3        2.06        3.22      0.78 o
   6  -3   3       10.98       12.63      0.39 o
   7  -3   3        2.14        2.29      0.51 o
  -8  -2   3       11.83        0.18      2.21 o
  -7  -2   3       16.84       16.40      2.03 o
  -6  -2   3        0.19       -0.40      1.02 o
  -5  -2   3       34.32       37.77      1.46 o
  -4  -2   3      166.13      163.81      2.48 o
  -3  -2   3      669.54      659.01      6.64 o
  -2  -2   3      174.48      167.10      3.56 o
  -1  -2   3      101.60       80.93      1.57 o
   0  -2   3      771.80      733.73      7.29 o
   1  -2   3      977.08      976.64      6.85 o
   2  -2   3        0.02        1.78      0.37 o
   3  -2   3      653.13      698.51      4.34 o
   4  -2   3      402.56      429.60      3.48 o
   5  -2   3       48.94       50.58      1.70 o
   6  -2   3        0.18        0.86      0.64 o
   7  -2   3        0.92        0.81      0.55 o
   8  -2   3       25.99       25.21      1.04 o
  -8  -1   3        4.08        3.59      2.58 o
  -7  -1   3        8.57        8.01      2.58 o
  -6  -1   3       10.06       11.05      1.14 o
  -5  -1   3        4.62        4.32      1.09 o
  -4  -1   3      124.31      116.99      3.78 o
  -3  -1   3       34.37       26.15      1.26 o
  -2  -1   3      541.89      554.20      5.65 o
  -1  -1   3       91.65       96.92      2.32 o
   0  -1   3      330.82      313.83      3.86 o
   1  -1   3     1313.00     1268.93      9.29 o
   2  -1   3     1375.79     1313.34      8.22 o
   3  -1   3       19.91       20.45      0.58 o
   4  -1   3       80.22       76.84      1.25 o
   5  -1   3      179.97      176.48      2.56 o
   6  -1   3       76.75       79.03      1.38 o
   7  -1   3      134.34      140.92      1.72 o
   8  -1   3        2.45        2.47      0.94 o
   9  -1   3        0.30        0.38      0.84 o
  -8   0   3        3.16        1.47      1.29 o
  -7   0   3       14.83       12.71      2.49 o
  -6   0   3      277.39      267.04      4.20 o
  -5   0   3        0.09        0.74      1.07 o
  -4   0   3        5.85        4.88      0.86 o
  -3   0   3      122.39      141.20      1.92 o
  -2   0   3      272.76      289.81      5.46 o
  -1   0   3       17.36       31.09      2.21 o
   0   0   3     6569.01     6584.79     63.45 o
   1   0   3     1077.48     1007.84     20.74 o
   2   0   3     2690.94     2543.63     15.92 o
   3   0   3      309.07      272.68      2.00 o
   4   0   3       86.24       82.61      1.24 o
   5   0   3        1.30        0.83      0.51 o
   6   0   3       33.84       31.84      1.06 o
   7   0   3      461.50      471.23      4.21 o
   8   0   3       35.19       37.37      2.27 o
   9   0   3        3.53        4.21      0.90 o
  -8   1   3        0.00        2.57      1.66 o
  -7   1   3       28.35       28.84      2.67 o
  -6   1   3       17.29       24.69      1.69 o
  -5   1   3       21.77       21.13      1.93 o
  -4   1   3       26.80       28.99      1.98 o
  -3   1   3       14.45       17.80      0.93 o
  -2   1   3     2122.93     2170.27     19.77 o
  -1   1   3     1666.65     1676.21     14.56 o
   0   1   3     6052.06     5962.55     57.27 o
   1   1   3    13858.48    15530.19    163.37 o
   2   1   3     1408.76     1368.78     16.45 o
   3   1   3       30.75       41.68      0.79 o
   4   1   3        7.06        8.87      0.72 o
   5   1   3      196.75      208.19      2.38 o
   6   1   3      358.13      350.22      3.29 o
   7   1   3      364.93      357.68      3.55 o
   8   1   3       16.02       17.63      0.95 o
   9   1   3        0.74        2.76      1.29 o
  -8   2   3        1.49        1.70      1.39 o
  -7   2   3       28.05       25.98      1.47 o
  -6   2   3       41.83       39.97      1.75 o
  -5   2   3      160.04      153.92      3.64 o
  -4   2   3        5.33        5.32      0.70 o
  -3   2   3      362.16      384.96      3.57 o
  -2   2   3      518.21      518.45      5.02 o
  -1   2   3     1078.25     1035.48     13.06 o
   0   2   3      430.93      429.93      4.89 o
   1   2   3     1602.01     1607.42     14.84 o
   2   2   3     1038.59      964.06      6.75 o
   3   2   3      179.45      165.64      1.74 o
   4   2   3      474.52      514.82      5.14 o
   5   2   3      183.47      186.78      2.86 o
   6   2   3       15.87       17.35      1.06 o
   7   2   3       15.42       18.37      0.89 o
   8   2   3        2.09        3.42      1.31 o
   9   2   3        9.01        8.38      2.12 o
  -8   3   3        9.57       12.61      1.46 o
  -7   3   3        2.34        3.86      0.80 o
  -6   3   3        9.20       11.27      1.04 o
  -5   3   3        1.30        0.88      0.56 o
  -4   3   3      124.67      114.28      1.76 o
  -3   3   3      290.08      320.76      3.09 o
  -2   3   3       54.80       52.22      0.97 o
  -1   3   3       55.92       65.38      1.19 o
   0   3   3       56.93       56.68      2.03 o
   1   3   3      131.50      119.70      1.97 o
   2   3   3     2144.12     2170.59     19.92 o
   3   3   3       22.04       47.27      2.76 o
   4   3   3      269.11      335.81      4.48 o
   5   3   3      263.74      289.49      3.37 o
   6   3   3      112.43      115.00      1.94 o
   7   3   3        6.89        7.50      0.89 o
   8   3   3        3.50        5.94      1.14 o
   9   3   3        1.80        1.46      0.85 o
  -7   4   3       20.98       19.97      2.26 o
  -6   4   3        0.18        0.03      0.58 o
  -5   4   3       36.77       35.89      1.29 o
  -4   4   3        0.92        1.52      0.59 o
  -3   4   3       62.81       65.64      1.17 o
  -2   4   3        0.00        0.35      0.39 o
  -1   4   3       24.66       29.73      0.72 o
   0   4   3        8.00        9.09      0.78 o
   1   4   3       63.12       68.63      3.92 o
   2   4   3      423.02      418.86      7.38 o
   3   4   3     2269.86     2409.22     32.74 o
   4   4   3       13.51       17.78      2.49 o
   5   4   3        4.42        1.02      2.35 o
   6   4   3       18.98       21.27      1.15 o
   7   4   3        0.52        0.16      0.68 o
   8   4   3       25.20       27.46      1.83 o
  -7   5   3       11.47       20.17      4.79 o
  -6   5   3        4.49        2.66      0.69 o
  -5   5   3       97.45      101.07      3.40 o
  -4   5   3      156.95      156.00      1.62 o
  -3   5   3       14.93       10.92      0.65 o
  -2   5   3        0.32        1.11      0.52 o
  -1   5   3      386.21      405.15      4.09 o
   0   5   3       23.57       30.24      1.00 o
   1   5   3      572.58      577.83      4.54 o
   2   5   3        0.02        4.71      0.51 o
   3   5   3        1.13        2.76      1.20 o
   4   5   3       89.70       99.03      3.96 o
   5   5   3        0.40        1.50      1.10 o
   6   5   3       25.41       30.64      0.78 o
   7   5   3       12.66        9.79      0.97 o
   8   5   3       11.52       10.96      0.94 o
   9   5   3        1.36       -0.42      1.37 o
  -7   6   3        3.60        7.00      2.58 o
  -6   6   3       10.11        8.57      3.96 o
  -5   6   3       28.25       28.59      1.06 o
  -4   6   3       13.09       14.22      0.93 o
  -3   6   3       12.20       12.78      1.59 o
  -2   6   3      224.16      212.70      2.15 o
  -1   6   3      165.02      153.10      1.70 o
   0   6   3       27.17       33.36      0.83 o
   1   6   3        2.05        2.90      0.65 o
   2   6   3        1.59        1.75      0.42 o
   3   6   3      161.33      180.60      3.88 o
   4   6   3       13.44       14.28      2.76 o
   5   6   3       15.87       17.96      2.03 o
   6   6   3        0.08       -1.66      1.57 o
   7   6   3       62.02       56.67      3.13 o
   8   6   3        1.24        0.00      1.20 o
  -6   7   3        1.95        1.75      2.12 o
  -5   7   3        1.95        1.57      1.93 o
  -4   7   3        2.43        2.03      0.54 o
  -3   7   3       26.56       27.79      2.24 o
  -2   7   3       86.49       83.40      4.94 o
  -1   7   3      321.58      359.60      4.02 o
   0   7   3      388.72      379.75      4.19 o
   1   7   3       12.36       13.27      0.91 o
   2   7   3        0.46       -0.33      0.58 o
   3   7   3       42.73       46.26      2.21 o
   4   7   3      168.18      172.06      3.39 o
  -6   8   3        5.11        6.91      2.58 o
  -5   8   3        0.34       -0.83      3.13 o
  -4   8   3       32.88       30.86      4.24 o
  -3   8   3      171.76      160.96      6.32 o
  -2   8   3       46.57       48.19      1.75 o
  -1   8   3       19.00       20.64      1.14 o
   0   8   3       40.01       37.18      1.29 o
   1   8   3       24.06       25.88      1.14 o
   2   8   3       68.95       73.21      1.98 o
   3   8   3      146.19      140.76      3.69 o
   4   8   3       47.02       45.24      2.67 o
   5   8   3       26.77       34.73      2.67 o
  -5   9   3       23.76       35.84      5.25 o
  -4   9   3        0.94        3.04      1.93 o
  -3   9   3        5.70        5.49      0.88 o
  -2   9   3        1.79        3.18      2.12 o
  -1   9   3       16.96       16.69      1.20 o
   0   9   3       44.71       41.60      1.24 o
   1   9   3        2.77        4.46      1.21 o
   2   9   3       92.02       87.27      1.72 o
   3   9   3       30.42       36.95      2.40 o
   4   9   3      128.44      122.78      2.87 o
   6   9   3        1.30        0.09      1.57 o
   7   9   3        2.50        0.00      1.57 o
  -3  10   3       18.15       18.60      1.89 o
  -2  10   3        0.77        1.26      0.56 o
  -1  10   3        0.27        1.19      0.73 o
   0  10   3        5.48        7.80      0.74 o
   1  10   3      206.87      207.52      4.61 o
   2  10   3       51.61       55.01      1.94 o
   3  10   3        0.76        1.93      1.57 o
   5  10   3        0.53        1.11      1.30 o
   6  10   3        0.01        6.72      2.58 o
  -2  11   3        0.02       -0.05      0.65 o
  -1  11   3        7.77        7.50      0.97 o
   0  11   3       47.35       51.70      2.30 o
   1  11   3      189.28      186.19      2.75 o
   2  11   3        0.69        1.38      1.66 o
   3  11   3        0.31       -0.46      1.47 o
   4  11   3       11.20       12.62      2.49 o
   6  11   3        0.04       -0.83      2.12 o
  -2  12   3        0.15        1.37      1.36 o
  -1  12   3        0.01       -0.35      0.94 o
   0  12   3        3.88        4.70      1.29 o
   1  12   3        0.61        0.41      0.85 o
   2  12   3        2.52        1.57      1.11 o
   3  12   3        0.02        4.51      1.93 o
   4  12   3        0.02       -3.45      2.30 o
   0  13   3        4.59        4.79      1.01 o
  -3 -11   4        0.62       -0.61      1.30 o
  -2 -11   4        0.00        1.76      1.18 o
  -1 -11   4        2.26        2.83      1.78 o
   0 -11   4        0.59        0.72      1.46 o
   1 -11   4        1.19        1.46      0.88 o
   2 -11   4        0.01        1.07      0.76 o
   3 -11   4        0.56        2.74      1.53 o
  -4 -10   4        0.66        1.02      1.28 o
  -3 -10   4       24.66       23.53      1.43 o
  -2 -10   4        0.31       -0.20      0.83 o
  -1 -10   4       17.43       16.96      2.18 o
   0 -10   4        0.64        0.22      0.89 o
   1 -10   4        1.61        0.92      1.36 o
   2 -10   4       74.56       75.56      2.03 o
   3 -10   4        6.26        5.44      0.72 o
   4 -10   4        1.33        3.87      2.35 o
  -5  -9   4        0.61        1.01      0.85 o
  -4  -9   4        4.88        3.65      1.67 o
  -3  -9   4        1.34        0.68      1.36 o
  -2  -9   4       32.64       33.45      1.91 o
  -1  -9   4        1.60        2.73      1.59 o
   0  -9   4        0.30        2.85      1.14 o
   1  -9   4       30.56       29.10      2.05 o
   2  -9   4      129.21      118.81      2.13 o
   3  -9   4        9.44        9.62      0.67 o
   4  -9   4        0.01        0.56      1.42 o
   5  -9   4        5.99        9.95      2.67 o
  -6  -8   4        0.00        0.63      0.85 o
  -5  -8   4        4.18        5.55      1.55 o
  -4  -8   4       47.62       44.06      2.37 o
  -3  -8   4       17.35       16.33      1.98 o
  -2  -8   4       15.10       21.11      2.67 o
  -1  -8   4        0.35       -0.65      0.99 o
   0  -8   4        9.47        9.09      1.21 o
   1  -8   4       54.08       56.88      1.57 o
   2  -8   4      142.47      143.35      2.39 o
   3  -8   4       13.46        6.84      0.92 o
   4  -8   4        5.27        6.04      1.90 o
   5  -8   4       33.63       37.41      5.07 o
   6  -8   4        0.13        0.55      2.03 o
  -6  -7   4        0.08        1.75      2.30 o
  -5  -7   4        0.19        1.57      2.03 o
  -4  -7   4       32.13       16.89     17.00 o
  -3  -7   4       82.50       81.52      2.16 o
  -2  -7   4        1.95        3.43      0.94 o
  -1  -7   4       17.00       18.67      1.22 o
   0  -7   4        6.25        7.97      0.98 o
   1  -7   4       33.81       33.85      1.42 o
   2  -7   4      199.07      199.33      2.14 o
   3  -7   4      580.57      569.68      5.54 o
   4  -7   4       25.46       26.89      2.25 o
   5  -7   4        0.17       -0.23      1.11 o
   6  -7   4       10.77       14.83      2.76 o
  -7  -6   4       11.75        8.11      4.51 o
  -6  -6   4        0.97        1.93      2.12 o
  -5  -6   4        1.02        0.00      1.38 o
  -4  -6   4      107.62      107.25      3.55 o
  -3  -6   4        0.51        1.05      1.26 o
  -2  -6   4        5.14        7.84      1.11 o
  -1  -6   4        1.74        3.57      0.75 o
   0  -6   4       90.17       87.31      1.91 o
   1  -6   4        9.55        9.99      0.80 o
   2  -6   4        0.38        0.62      0.43 o
   3  -6   4        9.13       10.32      0.59 o
   4  -6   4      209.92      203.26      4.86 o
   5  -6   4       45.62       43.18      2.05 o
  -7  -5   4       11.75       17.50      4.51 o
  -6  -5   4        0.12       -0.18      2.67 o
  -5  -5   4        4.49        5.74      1.61 o
  -4  -5   4      290.72      289.70      4.47 o
  -3  -5   4       59.13       55.85      2.15 o
  -2  -5   4        0.01        1.43      0.85 o
  -1  -5   4      166.88      177.13      2.39 o
   0  -5   4      371.51      420.95      4.18 o
   1  -5   4      152.52      147.23      1.84 o
   2  -5   4        1.90        2.51      0.53 o
   3  -5   4        6.35        6.93      0.47 o
   4  -5   4        6.61        6.39      0.37 o
   5  -5   4        9.55        9.12      2.34 o
   6  -5   4       30.09       24.97      2.67 o
   7  -5   4       60.62       65.24      3.50 o
   8  -5   4        0.43        0.55      1.84 o
  -7  -4   4        0.01        0.00      1.47 o
  -6  -4   4       10.42        9.09      1.82 o
  -5  -4   4       37.40       40.04      4.51 o
  -4  -4   4       68.94       64.87      3.83 o
  -3  -4   4      168.82      151.48      4.57 o
  -2  -4   4       93.50       89.90      2.20 o
  -1  -4   4      935.20      996.09      9.73 o
   0  -4   4       17.85       16.80      0.76 o
   1  -4   4       25.55       28.88      1.16 o
   2  -4   4      373.92      360.27      2.69 o
   3  -4   4       25.62       21.92      1.21 o
   4  -4   4        6.85        9.05      0.36 o
   5  -4   4       71.99       70.14      2.35 o
   6  -4   4      177.83      181.55      4.70 o
  -7  -3   4        1.32        0.18      2.30 o
  -6  -3   4       47.11       46.14      2.02 o
  -5  -3   4       70.74       76.15      2.52 o
  -4  -3   4      141.07      131.78      2.92 o
  -3  -3   4        8.52       13.31      1.39 o
  -2  -3   4       82.55       86.69      1.76 o
  -1  -3   4      161.01      161.69      3.07 o
   0  -3   4        6.90       13.45      1.37 o
   1  -3   4      332.22      345.91      2.80 o
   2  -3   4      178.75      167.03      1.73 o
   3  -3   4        8.32        8.88      0.55 o
   4  -3   4       16.94       18.20      1.08 o
   5  -3   4        5.54        6.83      0.64 o
   6  -3   4       13.59       12.54      0.50 o
   7  -3   4        3.38        4.37      0.60 o
  -8  -2   4        1.88        0.18      2.30 o
  -7  -2   4       14.45       14.65      2.12 o
  -6  -2   4       39.36       41.32      2.67 o
  -5  -2   4      199.80      194.84      3.54 o
  -4  -2   4       15.07       13.78      1.17 o
  -3  -2   4       91.45      100.79      1.89 o
  -2  -2   4        0.02        0.05      0.98 o
  -1  -2   4       90.18       83.61      2.49 o
   0  -2   4     1377.63     1389.79     17.00 o
   1  -2   4      522.37      492.70      4.10 o
   2  -2   4      561.63      557.65      3.87 o
   3  -2   4      497.24      473.81      3.31 o
   4  -2   4        5.99        8.15      0.54 o
   5  -2   4       43.61       43.51      1.01 o
   6  -2   4       30.06       32.99      0.91 o
   7  -2   4       20.59       21.47      0.91 o
   8  -2   4       12.44       11.09      0.88 o
  -8  -1   4       21.99       28.65      2.40 o
  -7  -1   4        0.02        0.55      2.12 o
  -6  -1   4       23.52       26.11      1.52 o
  -5  -1   4        0.22        0.64      0.78 o
  -4  -1   4      237.11      235.80      3.46 o
  -3  -1   4       39.54       35.27      1.47 o
  -2  -1   4      138.23      148.61      4.06 o
  -1  -1   4      438.12      422.24      6.31 o
   0  -1   4      346.12      370.74      4.49 o
   1  -1   4      429.90      418.53      9.53 o
   2  -1   4      135.02      149.30      1.49 o
   3  -1   4       37.26       38.44      0.84 o
   4  -1   4       24.43       21.72      0.78 o
   5  -1   4      461.51      464.59      9.89 o
   6  -1   4       34.38       39.01      0.93 o
   7  -1   4       54.23       58.35      1.41 o
   8  -1   4        3.53        2.63      0.94 o
   9  -1   4        1.18        0.55      0.64 o
  -8   0   4        0.02       -0.74      1.29 o
  -7   0   4        4.04        4.61      2.39 o
  -6   0   4      204.40      194.79      3.07 o
  -5   0   4        6.01        6.61      1.10 o
  -4   0   4      120.36      120.18      1.96 o
  -3   0   4        1.04        0.18      0.59 o
  -2   0   4      191.90      193.38      2.42 o
  -1   0   4      207.47      214.31      2.84 o
   0   0   4     1029.32     1018.74      9.45 o
   1   0   4     2607.53     2493.10     22.28 o
   2   0   4     1124.01     1039.30      7.59 o
   3   0   4      194.77      188.87      1.62 o
   4   0   4       37.79       38.66      1.82 o
   5   0   4       26.78       24.22      1.61 o
   6   0   4       90.33       88.37      2.08 o
   7   0   4       14.00       20.04      1.28 o
   8   0   4       17.22       26.54      2.85 o
   9   0   4       26.03       25.16      1.29 o
  -8   1   4        1.94        1.66      1.29 o
  -7   1   4       13.46        9.40      2.40 o
  -6   1   4       54.46       62.34      1.84 o
  -5   1   4       65.26       62.07      1.50 o
  -4   1   4      196.34      185.11      2.95 o
  -3   1   4       44.68       50.03      1.94 o
  -2   1   4     1636.64     1735.47     29.10 o
  -1   1   4      324.17      309.73      3.80 o
   0   1   4     2825.29     2697.47     24.85 o
   1   1   4      445.32      424.77      4.08 o
   2   1   4      107.90      110.71      1.41 o
   3   1   4      747.35      756.07      5.04 o
   4   1   4       70.15       66.56      0.91 o
   5   1   4       15.35       17.82      2.07 o
   6   1   4      699.38      711.12      7.77 o
   7   1   4       62.56       67.06      1.52 o
   8   1   4       25.31       25.41      1.44 o
   9   1   4       16.85       21.46      1.75 o
  -7   2   4       46.79       52.43      2.95 o
  -6   2   4       61.66       62.25      2.02 o
  -5   2   4      454.07      432.98      5.64 o
  -4   2   4       21.38       21.73      1.07 o
  -3   2   4       67.20       59.13      1.63 o
  -2   2   4      123.24      122.90      2.77 o
  -1   2   4      501.74      508.39      4.70 o
   0   2   4     2626.81     2595.78     24.38 o
   1   2   4      130.38      127.84      2.08 o
   2   2   4      843.56      857.20      8.61 o
   3   2   4      104.24      102.88      1.52 o
   4   2   4        0.15        0.93      0.51 o
   5   2   4       78.04       66.38      1.37 o
   6   2   4      101.20       98.18      1.76 o
   7   2   4      182.66      179.45      2.36 o
   8   2   4       52.41       57.04      1.74 o
   9   2   4        2.11        3.04      1.11 o
  -7   3   4        1.33        0.64      1.29 o
  -6   3   4        1.91        1.70      0.98 o
  -5   3   4        1.92        1.62      0.94 o
  -4   3   4      273.44      269.77      3.88 o
  -3   3   4      286.88      274.83      5.96 o
  -2   3   4       91.23       72.62      1.28 o
  -1   3   4      601.05      560.49      5.27 o
   0   3   4      614.84      562.76      5.47 o
   1   3   4       76.34       65.81      2.05 o
   2   3   4      944.12      921.22      8.55 o
   3   3   4     1709.62     1780.71     15.39 o
   4   3   4        0.83        0.92      1.15 o
   5   3   4        1.57        1.45      0.68 o
   6   3   4        1.46        2.80      0.80 o
   7   3   4       33.18       29.23      1.09 o
   8   3   4       13.21       17.66      3.13 o
   9   3   4       67.33       73.22      6.08 o
  -7   4   4        0.92        1.59      1.09 o
  -6   4   4        0.13        0.38      0.68 o
  -5   4   4      207.12      204.88      2.77 o
  -4   4   4       15.27       14.83      1.38 o
  -3   4   4       35.82       34.87      1.70 o
  -2   4   4      233.83      245.41      2.84 o
  -1   4   4       17.03       14.08      1.98 o
   0   4   4       10.19       12.95      0.93 o
   1   4   4      577.07      556.12      6.02 o
   2   4   4      263.50      262.37      3.83 o
   3   4   4      129.63      138.37      1.81 o
   4   4   4      367.89      377.16      6.11 o
   5   4   4       99.00       97.83      2.86 o
   6   4   4        6.50        6.60      0.79 o
   7   4   4        7.53        7.85      0.82 o
   8   4   4        7.77        8.35      0.96 o
   9   4   4        0.09        0.83      0.74 o
  -7   5   4        1.62        0.18      1.84 o
  -6   5   4        2.09        0.51      0.58 o
  -5   5   4        0.04        0.60      0.62 o
  -4   5   4        7.79        8.79      1.84 o
  -3   5   4      126.22      125.26      1.79 o
  -2   5   4       17.35       18.12      0.62 o
  -1   5   4      351.38      348.48      3.83 o
   0   5   4       24.57       31.70      1.12 o
   1   5   4       79.64       82.49      1.74 o
   2   5   4      288.60      290.25      3.62 o
   3   5   4       95.00       80.88      3.50 o
   4   5   4       35.23       43.77      2.12 o
   5   5   4       62.31       60.19      3.78 o
   6   5   4       13.52       15.29      1.93 o
   7   5   4        0.37        0.51      0.44 o
   8   5   4        0.05        0.23      0.54 o
   9   5   4       31.65       29.85      2.95 o
  -6   6   4        5.07        5.08      1.80 o
  -5   6   4       83.95       71.55      1.24 o
  -4   6   4       50.65       51.67      2.80 o
  -3   6   4      100.74       94.18      1.94 o
  -2   6   4        1.06        1.19      0.53 o
  -1   6   4        0.39        0.10      0.64 o
   0   6   4        5.82        1.84      0.97 o
   1   6   4      181.67      163.98      1.98 o
   2   6   4      282.85      283.27      3.08 o
   3   6   4      352.38      360.53      7.58 o
   4   6   4        0.96        2.21      1.38 o
   6   6   4        5.23        5.53      1.84 o
   7   6   4        7.24        4.42      1.93 o
  -6   7   4        2.59        4.51      3.96 o
  -5   7   4       10.86        9.40      0.78 o
  -4   7   4       32.45       38.07      1.12 o
  -3   7   4       15.96       15.01      1.78 o
  -2   7   4        0.66        0.63      0.46 o
  -1   7   4       47.88       50.46      1.13 o
   0   7   4      490.81      480.49      4.69 o
   1   7   4       74.47       86.52      3.32 o
   2   7   4       10.54       10.87      1.11 o
   3   7   4        3.12        3.22      2.30 o
   4   7   4      122.59      129.11      3.69 o
  -6   8   4        0.01       -1.66      2.30 o
  -5   8   4        0.61       -0.18      1.75 o
  -4   8   4        4.10        3.00      0.92 o
  -3   8   4      212.57      205.85      7.72 o
  -2   8   4        1.31        0.03      0.55 o
  -1   8   4       23.91       23.76      1.15 o
   0   8   4      134.15      129.51      2.58 o
   1   8   4       18.46       20.54      2.72 o
   2   8   4       60.49       57.50      1.42 o
   3   8   4      103.58      108.98      4.79 o
   4   8   4       41.13       39.25      2.58 o
   5   8   4        4.67        6.36      2.03 o
   6   8   4       14.73       18.88      2.58 o
  -5   9   4        4.41        9.12      4.33 o
  -4   9   4        9.09        9.05      0.55 o
  -3   9   4        6.35        5.77      0.96 o
  -2   9   4       14.22       11.33      1.32 o
  -1   9   4        2.37        4.77      2.03 o
   0   9   4        5.10        3.73      1.24 o
   1   9   4        1.03        0.88      0.68 o
   2   9   4       66.72       69.90      1.75 o
   4   9   4        4.51        1.93      1.27 o
   7   9   4       38.99       41.92      3.59 o
  -4  10   4        4.10        3.04      2.12 o
  -3  10   4        4.61        3.37      0.69 o
  -2  10   4        6.20       11.44      1.89 o
  -1  10   4        4.12        5.02      1.47 o
   0  10   4       35.35       36.52      1.92 o
   1  10   4       10.75       13.84      2.40 o
   2  10   4       44.36       44.87      1.84 o
   3  10   4       14.02       20.91      2.21 o
   4  10   4        0.44        2.76      1.93 o
   5  10   4        4.93        5.92      2.44 o
  -3  11   4        4.72        4.15      2.03 o
  -2  11   4        1.75        1.25      0.88 o
  -1  11   4        8.22        8.62      0.87 o
   0  11   4       26.98       27.30      1.30 o
   1  11   4       32.65       41.29      1.55 o
   2  11   4        1.35        2.15      0.77 o
   3  11   4        0.37        0.92      1.57 o
   4  11   4        6.28        4.42      2.12 o
   5  11   4        2.08        7.46      2.58 o
   6  11   4        4.56        1.20      2.30 o
  -2  12   4        3.60        3.75      0.95 o
  -1  12   4        1.39        2.57      1.43 o
   0  12   4        0.96       -0.37      1.01 o
   1  12   4        9.04        7.82      1.20 o
   2  12   4        0.09       -0.03      0.62 o
   0  13   4        5.81        4.76      1.01 o
   2  13   4        1.08       -0.37      0.74 o
  -1 -11   5        0.41        3.01      3.27 o
   0 -11   5        8.56        7.52      1.58 o
   1 -11   5       11.05        9.38      2.26 o
   2 -11   5        1.86        0.82      0.76 o
  -3 -10   5        0.07       -0.60      1.33 o
  -2 -10   5        0.04        2.42      2.44 o
  -1 -10   5        9.98        9.21      1.54 o
   0 -10   5        1.92        1.58      1.04 o
   1 -10   5        0.92        0.10      1.24 o
   2 -10   5        0.48        0.14      0.79 o
   3 -10   5        1.92        1.84      0.80 o
   4 -10   5        0.45        0.35      2.21 o
  -4  -9   5        4.10        4.94      1.89 o
  -3  -9   5        4.16        3.41      1.21 o
  -2  -9   5       16.84       18.73      2.21 o
  -1  -9   5        0.10        0.42      1.04 o
   0  -9   5        0.39       -0.28      0.81 o
   1  -9   5       32.64       36.67      1.91 o
   2  -9   5       57.96       64.96      2.86 o
   3  -9   5        1.06        2.00      1.12 o
   4  -9   5        0.00        0.41      1.61 o
   5  -9   5        0.75        0.69      1.73 o
  -5  -8   5        1.02        0.50      0.97 o
  -4  -8   5       19.16       21.42      2.29 o
  -3  -8   5        1.66        1.29      1.17 o
  -2  -8   5       10.35        8.01      1.20 o
  -1  -8   5       28.39       27.61      1.88 o
   0  -8   5        4.22        4.44      0.91 o
   1  -8   5        0.26        1.94      0.92 o
   2  -8   5        6.78        4.55      0.96 o
   3  -8   5        0.23        1.42      0.91 o
   4  -8   5      135.72      136.68      7.56 o
   5  -8   5        0.16        1.89      2.34 o
   6  -8   5        3.11        5.62      2.58 o
  -6  -7   5        5.96        7.65      2.95 o
  -5  -7   5       27.18       34.36      5.53 o
  -4  -7   5       43.81       40.89      2.82 o
  -3  -7   5       16.32       15.90      1.43 o
  -2  -7   5       43.35       43.41      1.56 o
  -1  -7   5        0.51        0.96      0.94 o
   0  -7   5        9.40       12.09      1.00 o
   1  -7   5        0.59        2.25      1.02 o
   2  -7   5        0.60        1.17      0.96 o
   3  -7   5       76.52       73.65      2.71 o
   4  -7   5       11.75       11.29      0.69 o
   5  -7   5       22.61       19.68      2.34 o
   6  -7   5       17.52       19.44      4.61 o
  -6  -6   5       12.51       18.70      3.13 o
  -5  -6   5        0.70        1.84      1.46 o
  -4  -6   5       60.49       66.85      6.59 o
  -3  -6   5       27.35       28.49      3.82 o
  -2  -6   5        2.73        1.45      0.76 o
  -1  -6   5        9.80       10.81      1.43 o
   0  -6   5        4.37        4.00      0.71 o
   1  -6   5        0.00       -0.76      0.67 o
   2  -6   5       23.26       23.46      1.06 o
   3  -6   5       82.11       83.72      1.41 o
   4  -6   5        2.91        2.08      0.56 o
   5  -6   5      247.76      242.54      4.21 o
   6  -6   5        4.35        4.80      1.82 o
   7  -6   5        5.01        7.74      2.49 o
  -7  -5   5        1.19        3.59      4.05 o
  -6  -5   5       10.40       12.67      1.89 o
  -5  -5   5        0.65        0.74      1.48 o
  -4  -5   5       99.34       96.18      3.24 o
  -3  -5   5       11.74       12.17      1.46 o
  -2  -5   5      128.95      119.67      2.41 o
  -1  -5   5       88.49       80.40      1.77 o
   0  -5   5       16.23       22.92      1.42 o
   1  -5   5       10.01       12.77      1.04 o
   2  -5   5        6.92        5.59      1.49 o
   3  -5   5       81.75       76.60      1.13 o
   4  -5   5        0.00       -0.21      0.49 o
   5  -5   5       65.23       75.90      4.65 o
   6  -5   5        0.67       -0.23      1.04 o
   7  -5   5        4.95        5.07      2.21 o
   8  -5   5        6.23        9.03      2.49 o
  -7  -4   5        1.31        0.83      1.93 o
  -6  -4   5       22.09       27.52      6.31 o
  -5  -4   5       58.01       60.32      2.25 o
  -4  -4   5      244.07      236.94      3.97 o
  -3  -4   5        0.58       -0.23      0.85 o
  -2  -4   5       78.27       67.41      2.13 o
  -1  -4   5       15.35       18.70      1.17 o
   0  -4   5      208.78      228.89      2.91 o
   1  -4   5      442.58      438.00      4.04 o
   2  -4   5       84.74       98.47      1.62 o
   3  -4   5       15.41       16.60      0.69 o
   4  -4   5       84.58       76.77      1.01 o
   5  -4   5       65.32       61.92      1.01 o
   6  -4   5        1.87        2.34      1.20 o
  -7  -3   5        4.98        0.00      1.38 o
  -6  -3   5       28.83       26.56      2.49 o
  -5  -3   5       49.80       53.78      3.06 o
  -4  -3   5        0.00        0.70      1.18 o
  -3  -3   5      152.84      155.87      3.05 o
  -2  -3   5      165.88      177.72      2.74 o
  -1  -3   5       60.38       57.95      1.70 o
   0  -3   5       12.92       12.64      0.91 o
   1  -3   5      227.78      217.95      2.21 o
   2  -3   5       52.48       52.56      1.07 o
   3  -3   5       33.74       32.67      0.90 o
   4  -3   5      178.99      188.79      1.90 o
   5  -3   5       55.51       53.47      1.14 o
   6  -3   5       13.82       14.96      1.14 o
   7  -3   5        0.59        0.26      0.42 o
  -7  -2   5        8.05        6.59      4.65 o
  -6  -2   5        0.95       -0.86      1.33 o
  -5  -2   5       34.04       31.89      1.69 o
  -4  -2   5       55.95       50.11      2.06 o
  -3  -2   5        3.58        1.39      1.09 o
  -2  -2   5      100.70      100.97      2.86 o
  -1  -2   5       44.43       52.16      2.63 o
   0  -2   5      896.92      912.91      8.62 o
   1  -2   5       39.93       37.23      1.01 o
   2  -2   5      792.73      820.74      7.43 o
   3  -2   5     1453.20     1532.07     10.30 o
   4  -2   5       18.12       17.52      0.77 o
   5  -2   5       23.62       24.83      0.78 o
   6  -2   5        0.26        0.27      0.58 o
   7  -2   5       10.00       10.73      0.85 o
   8  -2   5       32.67       33.74      1.24 o
  -7  -1   5       10.07        8.65      2.15 o
  -6  -1   5        3.24        5.18      1.42 o
  -5  -1   5      133.10      128.60      2.92 o
  -4  -1   5        3.23        2.95      0.98 o
  -3  -1   5       78.55       84.35      2.67 o
  -2  -1   5       98.80      114.36      2.27 o
  -1  -1   5        3.97        3.95      1.02 o
   0  -1   5      134.02      129.87      1.93 o
   1  -1   5       46.56       52.74      1.40 o
   2  -1   5        1.75        1.58      0.60 o
   3  -1   5       10.38        9.85      1.04 o
   4  -1   5       35.34       38.68      0.90 o
   5  -1   5      266.40      272.39      3.52 o
   6  -1   5        9.41       11.81      1.42 o
   7  -1   5       20.07       22.70      2.67 o
   8  -1   5        4.58        3.20      1.15 o
   9  -1   5        3.93        3.09      0.77 o
  -7   0   5       10.92       13.66      2.35 o
  -6   0   5      117.98      119.16      2.76 o
  -5   0   5       16.12       21.75      3.45 o
  -4   0   5        4.51        4.33      1.10 o
  -3   0   5      347.65      373.67      4.57 o
  -2   0   5       21.54       19.08      1.04 o
  -1   0   5        5.66        5.79      1.03 o
   0   0   5      258.22      278.02      3.40 o
   1   0   5      210.00      190.14      2.60 o
   2   0   5       26.22       29.78      1.26 o
   3   0   5     2135.67     2198.86     16.46 o
   4   0   5      130.77      118.72      1.32 o
   5   0   5        9.48       10.15      0.71 o
   6   0   5        5.06        5.94      0.93 o
   7   0   5       24.74       25.75      2.49 o
   8   0   5       42.44       41.12      1.38 o
   9   0   5       13.08       13.80      2.35 o
  -7   1   5        0.18        0.91      1.09 o
  -6   1   5      111.75      103.44      2.12 o
  -5   1   5        0.00       -0.14      0.92 o
  -4   1   5      299.86      287.08      7.21 o
  -3   1   5      171.35      172.81      3.03 o
  -2   1   5     1001.34     1070.04     20.08 o
  -1   1   5        8.41        5.59      0.81 o
   0   1   5      362.57      363.12      5.80 o
   1   1   5      341.40      328.73      4.20 o
   2   1   5       45.21       36.85      1.31 o
   3   1   5       89.56       94.31      1.45 o
   4   1   5        2.90        6.97      0.65 o
   5   1   5       52.15       57.21      1.61 o
   6   1   5        0.00        3.74      1.34 o
   7   1   5      138.50      140.27      2.95 o
   8   1   5        8.49        5.81      1.07 o
   9   1   5        5.79        4.79      1.20 o
  -7   2   5        2.21        0.93      1.27 o
  -6   2   5        1.20        1.61      1.24 o
  -5   2   5       34.77       32.70      1.46 o
  -4   2   5       10.04        9.34      1.03 o
  -3   2   5       31.98       22.74      0.94 o
  -2   2   5      245.25      238.19      4.53 o
  -1   2   5        5.42        3.96      1.17 o
   0   2   5      758.49      771.26      7.52 o
   1   2   5      311.33      322.19      3.76 o
   2   2   5      633.01      618.96      8.15 o
   3   2   5      922.38      951.57      7.57 o
   4   2   5      139.48      131.13      1.48 o
   5   2   5      171.68      169.17      2.89 o
   6   2   5        2.59        0.99      1.47 o
   7   2   5        4.28        4.26      0.97 o
   8   2   5       21.27       21.93      0.91 o
   9   2   5        3.08        2.58      1.11 o
  -7   3   5        3.23        2.91      0.95 o
  -6   3   5        2.35        1.18      1.07 o
  -5   3   5       15.88       16.74      1.10 o
  -4   3   5        2.95        1.75      1.04 o
  -3   3   5       43.76       46.30      1.14 o
  -2   3   5      486.38      463.80      4.74 o
  -1   3   5       46.72       41.03      1.04 o
   0   3   5        1.71        2.26      0.65 o
   1   3   5      163.91      157.08      3.28 o
   2   3   5       10.12       11.78      1.16 o
   3   3   5      881.06      860.83     10.57 o
   4   3   5       99.34      114.33      4.03 o
   5   3   5        6.95        3.20      3.04 o
   6   3   5       45.34       42.61      2.12 o
   7   3   5       18.66       18.81      2.21 o
   8   3   5       22.60       24.23      1.37 o
   9   3   5       12.39       20.21      1.46 o
  -7   4   5       26.04       26.20      1.56 o
  -6   4   5        5.78        6.72      1.14 o
  -5   4   5       95.08       85.92      2.02 o
  -4   4   5       65.45       61.92      1.73 o
  -3   4   5        0.10        0.17      0.54 o
  -2   4   5      198.87      183.83      2.35 o
  -1   4   5       28.94       18.36      0.95 o
   0   4   5     2274.09     2268.21     21.54 o
   1   4   5        1.03        0.05      0.52 o
   2   4   5      751.08      746.32      7.24 o
   3   4   5       16.51       15.72      0.77 o
   4   4   5        9.43        7.15      1.42 o
   5   4   5       30.07       36.95      2.03 o
   6   4   5        3.39        1.35      2.35 o
   7   4   5       44.67       39.03      1.26 o
   8   4   5       20.92       25.45      1.12 o
   9   4   5        0.81        0.92      1.20 o
  -7   5   5        0.14        1.38      3.59 o
  -6   5   5        7.37        8.28      1.52 o
  -5   5   5       45.38       47.12      1.46 o
  -4   5   5       28.99       27.35      1.27 o
  -3   5   5       30.38       33.09      1.33 o
  -2   5   5      209.14      196.60      3.14 o
  -1   5   5      105.20       91.72      4.33 o
   0   5   5      145.20      130.30      2.08 o
   1   5   5      116.69      105.52      3.51 o
   2   5   5      154.97      134.30      2.41 o
   3   5   5        7.57        8.27      1.18 o
   4   5   5      142.91      135.53      4.61 o
   5   5   5       35.74       38.05      2.21 o
   6   5   5       80.06       96.05      4.70 o
   7   5   5        0.48       -0.83      1.47 o
   8   5   5        1.53        0.68      1.61 o
   9   5   5        5.78       -0.92      1.84 o
  -6   6   5        0.82        1.73      0.68 o
  -5   6   5       70.35       76.12      1.56 o
  -4   6   5        8.46        6.91      1.11 o
  -3   6   5       16.45       20.41      1.17 o
  -2   6   5       15.37       14.79      1.11 o
  -1   6   5        9.53       10.28      1.14 o
   0   6   5        2.54        1.04      1.01 o
   1   6   5       85.55       87.72      1.89 o
   2   6   5       19.49       20.63      1.39 o
   3   6   5      596.62      579.02     11.92 o
   4   6   5       20.65       16.40      1.84 o
   5   6   5      248.83      251.96      6.92 o
  -6   7   5       15.51       25.61      3.41 o
  -5   7   5        5.12        6.25      1.56 o
  -4   7   5        0.04        0.50      0.55 o
  -3   7   5        1.40        0.97      0.72 o
  -2   7   5       14.97       20.56      0.92 o
  -1   7   5       27.33       27.17      1.40 o
   0   7   5        3.64        4.84      1.52 o
   1   7   5       23.87       21.86      1.31 o
   2   7   5        0.10       -0.13      0.52 o
   3   7   5       36.45       32.73      0.55 o
   4   7   5       93.28       98.65      3.32 o
  -5   8   5        3.75        5.16      2.49 o
  -4   8   5        3.30        4.10      0.86 o
  -3   8   5        5.30        4.65      0.82 o
  -2   8   5      140.43      136.40      2.14 o
  -1   8   5       55.20       55.22      1.33 o
   0   8   5        6.40        5.84      0.65 o
   1   8   5       11.95       12.75      1.07 o
   2   8   5        0.05        1.49      0.77 o
   3   8   5       22.80       26.54      1.01 o
   4   8   5        0.89        1.84      1.66 o
   6   8   5        0.50        0.74      1.75 o
   7   8   5        0.14       -0.09      1.57 o
  -5   9   5        0.52        0.18      1.84 o
  -4   9   5        1.00        0.10      0.63 o
  -3   9   5        2.46        1.32      0.73 o
  -2   9   5       28.42       17.47      2.38 o
  -1   9   5       17.56       24.00      1.38 o
   0   9   5       63.29       61.89      2.67 o
   1   9   5       10.29       14.44      1.70 o
   2   9   5       12.79       14.67      1.34 o
   3   9   5        7.56      147.75      5.90 o
   4   9   5        4.47        5.16      1.93 o
  -4  10   5        4.82        2.76      3.41 o
  -3  10   5        2.09        0.97      0.95 o
  -2  10   5       43.54       46.96      3.04 o
  -1  10   5        1.43        2.85      1.06 o
   0  10   5        3.72        4.72      1.43 o
   1  10   5       53.11       56.62      1.82 o
   2  10   5       71.32       69.31      2.21 o
   3  10   5       75.51       81.75      3.41 o
   4  10   5       21.22       26.16      2.67 o
   5  10   5       13.14       17.59      2.76 o
   6  10   5        1.55        0.92      2.03 o
  -3  11   5        3.40        4.79      3.32 o
  -2  11   5        0.36       -0.53      1.13 o
  -1  11   5        3.75        2.71      1.13 o
   0  11   5        6.09        7.66      1.59 o
   1  11   5       63.02       60.75      2.05 o
   2  11   5       26.19       24.08      1.00 o
   3  11   5       16.55       17.87      2.40 o
   4  11   5       15.43       14.83      2.49 o
   5  11   5        2.64        2.58      2.30 o
  -2  12   5        2.42       -0.28      0.87 o
  -1  12   5        0.74        1.36      0.74 o
   0  12   5        0.00        0.92      1.93 o
   1  12   5        2.71        3.16      0.84 o
   2  12   5        1.69        1.44      0.81 o
   3  12   5        0.93        6.08      2.12 o
   1  13   5        2.75        1.20      1.01 o
   2  13   5        5.34        5.66      1.98 o
  -2 -10   6        2.36        3.38      1.64 o
  -1 -10   6        0.09        3.57      3.36 o
   0 -10   6        2.18        1.29      1.28 o
   1 -10   6        3.19        2.93      1.11 o
   2 -10   6        3.69        4.83      1.46 o
   3 -10   6        0.21       -0.31      1.00 o
  -4  -9   6       12.61        9.72      1.65 o
  -3  -9   6        4.76        6.62      3.96 o
  -2  -9   6        4.11        3.78      1.38 o
  -1  -9   6       17.48       12.06      1.32 o
   0  -9   6       29.03       23.65      1.81 o
   1  -9   6        0.12        1.16      0.77 o
   2  -9   6        7.73        7.35      1.82 o
   3  -9   6        2.30        1.82      1.27 o
   4  -9   6        7.85       14.99      2.81 o
   5  -9   6        0.22        0.12      2.12 o
  -4  -8   6       18.07       18.26      1.96 o
  -3  -8   6        4.34        4.65      1.76 o
  -2  -8   6        0.16        0.44      1.04 o
  -1  -8   6        4.43        3.85      1.06 o
   0  -8   6        6.93        6.03      1.00 o
   1  -8   6       14.45       14.67      2.46 o
   2  -8   6        0.69        1.37      0.96 o
   3  -8   6       36.82       39.79      2.12 o
   4  -8   6        3.08        2.24      0.73 o
   5  -8   6        0.21       -0.92      1.43 o
   6  -8   6        1.17        1.82      1.59 o
  -5  -7   6        0.02       -0.59      1.70 o
  -4  -7   6       42.16       43.96      3.87 o
  -3  -7   6       53.23       52.96      1.83 o
  -2  -7   6       26.27       29.84      1.60 o
  -1  -7   6        6.08        5.47      0.93 o
   0  -7   6        2.62        4.34      1.07 o
   1  -7   6       52.15       49.56      1.86 o
   2  -7   6       35.19       36.34      1.16 o
   3  -7   6      172.46      169.55      3.48 o
   4  -7   6       11.52       11.77      0.75 o
   5  -7   6        4.55        3.51      1.87 o
   6  -7   6        0.16       -0.01      1.42 o
  -6  -6   6        4.49        4.80      1.89 o
  -5  -6   6       11.21       13.43      4.33 o
  -4  -6   6       33.88       33.45      6.22 o
  -3  -6   6      250.99      253.37      7.66 o
  -2  -6   6        0.52       -0.32      0.76 o
  -1  -6   6        0.00       -0.18      0.72 o
   0  -6   6        0.35        0.36      0.77 o
   1  -6   6       49.18       44.72      1.29 o
   2  -6   6       23.10       17.90      0.95 o
   3  -6   6      326.22      312.90      4.39 o
   4  -6   6      272.88      264.65      2.54 o
   5  -6   6        2.43        1.67      0.57 o
   6  -6   6        6.60        9.07      2.80 o
   7  -6   6        0.32       -0.28      1.84 o
  -6  -5   6       23.57       30.34      2.38 o
  -5  -5   6       16.03       17.19      2.81 o
  -4  -5   6      101.67      113.63      5.35 o
  -3  -5   6       44.28       46.81      2.63 o
  -2  -5   6       14.64       14.25      1.79 o
  -1  -5   6        0.06        0.22      0.69 o
   0  -5   6       55.64       65.32      1.49 o
   1  -5   6       74.54       74.20      1.59 o
   2  -5   6       56.09       57.87      1.45 o
   3  -5   6        8.92       10.31      0.94 o
   4  -5   6       56.19       56.47      2.29 o
   5  -5   6       40.69       43.51      1.85 o
   6  -5   6       21.88       22.40      3.36 o
   7  -5   6       95.52      103.05      4.24 o
   8  -5   6        0.68        1.20      3.41 o
  -6  -4   6       60.99       66.73     11.66 o
  -5  -4   6        7.56        8.63      1.95 o
  -4  -4   6        3.98        4.60      1.72 o
  -3  -4   6      101.62       95.16      3.27 o
  -2  -4   6        6.57        7.96      1.99 o
  -1  -4   6      122.05      126.43      2.31 o
   0  -4   6      138.89      150.68      2.08 o
   1  -4   6       28.37       22.99      1.27 o
   2  -4   6       43.70       48.06      1.05 o
   3  -4   6        7.73       10.28      0.68 o
   4  -4   6       66.80       67.21      1.16 o
   5  -4   6      257.21      251.05      2.43 o
   6  -4   6       35.38       33.27      2.83 o
   7  -4   6       88.96       88.67      5.62 o
   8  -4   6        0.29       -1.38      3.13 o
  -7  -3   6        1.61        0.79      1.33 o
  -6  -3   6        0.00        0.89      1.52 o
  -5  -3   6        1.43        1.80      1.50 o
  -4  -3   6      135.79      128.29      3.33 o
  -3  -3   6        9.61       10.36      1.93 o
  -2  -3   6       50.54       46.93      2.21 o
  -1  -3   6       60.50       62.62      2.48 o
   0  -3   6        2.51        1.29      0.88 o
   1  -3   6      355.77      360.19      3.60 o
   2  -3   6        3.76        6.91      0.78 o
   3  -3   6        6.19        6.20      1.40 o
   4  -3   6       77.85       77.98      1.15 o
   5  -3   6      153.79      136.39      1.67 o
   6  -3   6      259.02      254.32      2.80 o
   7  -3   6        7.95        5.01      0.60 o
  -7  -2   6        7.69        0.77      2.05 o
  -6  -2   6        1.99        0.80      1.84 o
  -5  -2   6        0.84       -0.21      1.17 o
  -4  -2   6       14.27       14.88      1.40 o
  -3  -2   6        8.12        7.14      1.14 o
  -2  -2   6      251.03      248.52      6.42 o
  -1  -2   6      170.74      171.73      3.36 o
   0  -2   6       26.96       23.86      1.33 o
   1  -2   6       59.57       73.25      2.09 o
   2  -2   6       24.03       25.56      1.23 o
   3  -2   6        6.21        8.54      1.12 o
   4  -2   6       57.63       57.56      1.26 o
   5  -2   6        0.97        1.68      0.59 o
   6  -2   6        5.55        4.23      0.78 o
   7  -2   6        4.14        5.74      1.10 o
   8  -2   6        0.54        0.28      0.59 o
  -7  -1   6       14.16       16.43      2.81 o
  -6  -1   6       48.05       47.12      2.21 o
  -5  -1   6      117.75      117.96      3.02 o
  -4  -1   6        0.26       -0.32      1.40 o
  -3  -1   6        8.95        7.62      1.11 o
  -2  -1   6      204.92      202.24      5.86 o
  -1  -1   6      122.54      134.96      2.47 o
   0  -1   6        5.00        2.29      0.93 o
   1  -1   6       30.44       30.38      1.70 o
   2  -1   6      307.49      323.25      3.87 o
   3  -1   6      850.31      798.11      8.09 o
   4  -1   6        2.33        0.96      0.47 o
   5  -1   6       90.63       92.22      1.18 o
   6  -1   6      161.46      160.63      1.90 o
   7  -1   6       12.80       13.29      1.42 o
   8  -1   6       10.59       13.24      1.61 o
   9  -1   6        8.05        6.70      1.17 o
  -7   0   6        0.08        0.01      0.81 o
  -6   0   6       70.25       72.31      4.15 o
  -5   0   6       71.83       65.16      2.87 o
  -4   0   6       12.98       11.23      1.41 o
  -3   0   6        3.58        4.20      1.70 o
  -2   0   6      176.05      182.99      3.43 o
  -1   0   6     1209.01     1212.67     12.55 o
   0   0   6       15.61       19.10      1.26 o
   1   0   6      247.38      252.07      3.60 o
   2   0   6        2.74        1.28      0.94 o
   3   0   6     1361.60     1364.88     10.95 o
   4   0   6       69.81       58.61      1.22 o
   5   0   6       30.56       30.33      0.86 o
   6   0   6       23.48       25.35      1.10 o
   7   0   6      171.82      172.09      4.84 o
   8   0   6        0.00       -0.11      0.88 o
   9   0   6        0.69        2.39      1.20 o
  -7   1   6       11.11       14.42      1.37 o
  -6   1   6       57.72       51.18      2.61 o
  -5   1   6        0.15        0.44      0.95 o
  -4   1   6       80.25       77.39      2.11 o
  -3   1   6      139.87      150.14      2.61 o
  -2   1   6        0.11        9.60      5.43 o
  -1   1   6      548.84      566.56      6.12 o
   0   1   6      589.55      630.21      6.15 o
   1   1   6      127.91      130.36      1.92 o
   2   1   6       53.15       51.90      1.89 o
   3   1   6       36.89       33.50      0.88 o
   4   1   6       10.29       10.64      0.81 o
   5   1   6      216.83      226.71      2.00 o
   6   1   6      414.38      403.54      4.01 o
   7   1   6      166.02      157.61      3.06 o
   8   1   6        0.07        0.47      0.78 o
   9   1   6        1.55        1.89      1.20 o
  -7   2   6        0.33        0.32      0.78 o
  -6   2   6        8.30        7.85      1.66 o
  -5   2   6       60.37       60.78      2.44 o
  -4   2   6       70.70       70.95      1.89 o
  -3   2   6       25.61       28.45      3.87 o
  -2   2   6      698.88      658.84      9.43 o
  -1   2   6     1291.74     1343.85     12.63 o
   0   2   6      818.78      844.71      8.84 o
   1   2   6       68.95       56.19      1.60 o
   2   2   6      240.55      239.36      4.53 o
   3   2   6      191.12      168.64      1.96 o
   4   2   6       43.62       47.98      1.42 o
   5   2   6       19.13       18.34      1.24 o
   6   2   6      341.37      320.59     10.63 o
   7   2   6      206.22      190.97      7.06 o
   8   2   6        2.07        1.03      0.79 o
   9   2   6        0.04        0.92      1.47 o
  -7   3   6       30.11       37.83      2.90 o
  -6   3   6        0.28        1.20      0.92 o
  -5   3   6       12.13       10.46      1.16 o
  -4   3   6       78.79       73.13      1.81 o
  -3   3   6      588.14      585.26      6.78 o
  -2   3   6      436.07      444.03      4.90 o
  -1   3   6        0.05        0.60      0.98 o
   0   3   6      161.43      183.82      2.64 o
   1   3   6      412.67      427.75      9.22 o
   2   3   6       20.84       16.41      1.24 o
   3   3   6       83.64       81.13      1.22 o
   4   3   6       50.52       52.37      1.39 o
   5   3   6       72.17       72.84      2.28 o
   6   3   6        8.32        5.35      5.25 o
   7   3   6       43.00       49.15      1.78 o
   8   3   6       17.29       18.39      1.27 o
   9   3   6       13.83       16.41      1.52 o
  -6   4   6       13.39       13.68      1.89 o
  -5   4   6      114.43      110.43      5.95 o
  -4   4   6        9.54        9.25      1.33 o
  -3   4   6     1533.84     1520.71     14.88 o
  -2   4   6       52.21       54.30      1.40 o
  -1   4   6       16.61       13.91      1.33 o
   0   4   6        2.37        5.33      0.78 o
   1   4   6        4.98        6.31      1.03 o
   2   4   6      260.98      265.79      3.65 o
   3   4   6      490.48      490.62      8.11 o
   4   4   6      126.53      124.26      1.73 o
   5   4   6       72.57       68.16      1.37 o
   6   4   6       33.72       32.06      2.12 o
   7   4   6       52.54       51.97      2.67 o
   8   4   6        9.29        8.48      1.33 o
   9   4   6       17.16       17.50      1.11 o
  -6   5   6        1.18        1.22      0.77 o
  -5   5   6       17.72       22.80      1.80 o
  -4   5   6        5.41        3.52      0.78 o
  -3   5   6        9.51        7.04      0.95 o
  -2   5   6       65.88       57.40      1.45 o
  -1   5   6       76.70       67.56      1.92 o
   0   5   6      216.11      215.62      2.64 o
   1   5   6        0.12        9.48      1.09 o
   2   5   6      115.54      122.88      2.05 o
   3   5   6        1.11        1.81      1.46 o
   4   5   6      178.24      181.27      2.40 o
   5   5   6       15.38       18.98      2.03 o
   6   5   6        2.16        0.92      1.47 o
   7   5   6        3.98        5.43      3.04 o
   9   5   6        0.29        3.22      2.03 o
  -6   6   6       24.83       31.44      1.56 o
  -5   6   6        5.60        4.15      0.98 o
  -4   6   6        0.48        0.73      0.81 o
  -3   6   6      858.88      866.96      9.89 o
  -2   6   6        2.40        3.72      1.07 o
  -1   6   6       21.78       24.01      1.46 o
   0   6   6      127.20      120.95      2.19 o
   1   6   6       15.26       13.88      1.01 o
   2   6   6      258.95      284.83      9.75 o
   3   6   6      214.94      214.70      3.59 o
   4   6   6      296.94      291.30      7.30 o
   5   6   6        1.76        1.75      1.57 o
   6   6   6       17.04       10.78      3.32 o
  -5   7   6        4.42        4.49      0.85 o
  -4   7   6       28.57       30.81      1.07 o
  -3   7   6       39.07       37.59      1.21 o
  -2   7   6      361.71      360.67      4.54 o
  -1   7   6      145.23      145.20      2.81 o
   0   7   6       20.12       21.37      2.67 o
   1   7   6      247.65      248.22      3.62 o
   2   7   6      180.27      176.35      3.88 o
   3   7   6        8.54        9.24      0.57 o
   4   7   6       26.28       27.18      2.40 o
   5   7   6        5.04        5.34      3.04 o
  -5   8   6        2.25       -0.18      3.04 o
  -4   8   6        5.38        4.71      1.10 o
  -3   8   6      150.93      139.79      3.13 o
  -2   8   6      217.72      228.14      4.38 o
  -1   8   6       79.85       75.41      1.76 o
   0   8   6        0.02        0.06      0.68 o
   1   8   6        0.15        0.19      0.76 o
   2   8   6       24.06       25.48      0.99 o
   3   8   6       78.84       82.82      1.84 o
   4   8   6      260.00      265.61      6.00 o
   5   8   6        9.84        4.97      3.32 o
   7   8   6       17.53       15.60     10.09 o
   8   8   6        8.50        0.18      1.37 o
  -4   9   6        0.77        0.60      0.62 o
  -3   9   6       25.01       24.33      1.14 o
  -2   9   6       10.89       12.18      0.91 o
  -1   9   6        0.68        0.56      0.71 o
   0   9   6        3.37        3.79      0.71 o
   1   9   6       18.99       20.20      1.38 o
   2   9   6       61.77       62.84      1.63 o
   3   9   6       46.56       46.95      3.32 o
   4   9   6       42.13       31.97      2.76 o
   5   9   6        2.03       41.36      5.07 o
   7   9   6        0.19       -0.46      2.03 o
  -4  10   6        0.13        0.55      1.84 o
  -3  10   6        0.01       -0.43      1.02 o
  -2  10   6        0.34        0.58      0.93 o
  -1  10   6       17.70       17.23      1.19 o
   0  10   6        7.52        6.96      1.56 o
   1  10   6      237.13      241.71      3.72 o
   2  10   6       50.85       49.85      1.66 o
   3  10   6       27.32       26.09      1.34 o
   4  10   6        2.36        1.84      1.93 o
   6  10   6        0.84        0.09      1.75 o
   7  10   6       15.23        0.00      1.84 o
  -3  11   6        1.20        3.13      3.32 o
  -2  11   6        5.00        6.02      2.44 o
  -1  11   6        7.75        7.91      1.37 o
   0  11   6       23.76       29.12      2.15 o
   1  11   6      107.19      111.18      4.01 o
   2  11   6       42.87       43.07      1.63 o
   3  11   6       18.03       18.67      1.84 o
   5  11   6        0.04        1.93      2.21 o
  -1  12   6        3.30        2.09      1.22 o
   0  12   6       12.59       14.75      1.98 o
   1  12   6       23.31       27.11      2.03 o
   2  12   6        0.72       -0.07      0.73 o
   3  12   6        0.01       -2.86      1.93 o
   4  12   6        1.22        0.83      1.84 o
  -1 -10   7        1.42        2.16      1.30 o
   0 -10   7        1.84        2.19      1.27 o
   1 -10   7        6.85        5.31      1.50 o
   2 -10   7        0.33        0.81      1.56 o
  -3  -9   7        0.66        0.64      1.37 o
  -2  -9   7        3.10        5.90      1.45 o
  -1  -9   7        2.65        4.39      1.24 o
   0  -9   7       36.30       37.27      1.65 o
   1  -9   7        8.03        5.70      1.13 o
   2  -9   7        4.78        5.69      1.24 o
   3  -9   7        0.67        0.42      1.11 o
   4  -9   7        5.62        3.32      2.39 o
  -4  -8   7        0.15        0.89      1.31 o
  -3  -8   7        1.84        3.54      1.35 o
  -2  -8   7        8.64        9.94      1.35 o
  -1  -8   7        9.73        7.39      1.25 o
   0  -8   7        4.93        5.86      1.15 o
   1  -8   7       33.63       36.52      1.28 o
   2  -8   7       34.30       35.79      1.61 o
   3  -8   7       12.90       14.11      1.19 o
   4  -8   7        2.13        0.75      0.64 o
   5  -8   7        1.83        1.03      1.89 o
  -5  -7   7        0.37        1.00      2.73 o
  -4  -7   7        6.14        7.11      1.92 o
  -3  -7   7       19.12       17.84      1.86 o
  -2  -7   7        0.48        1.04      1.24 o
  -1  -7   7        0.57        0.80      0.95 o
   0  -7   7        1.32        1.85      0.81 o
   1  -7   7        4.37        6.35      0.88 o
   2  -7   7        3.86        3.50      1.19 o
   3  -7   7       32.34       32.57      1.02 o
   4  -7   7        1.95        3.24      0.74 o
   5  -7   7        1.33        0.67      0.42 o
   6  -7   7        7.57        5.54      2.14 o
  -5  -6   7        0.58       -0.40      1.68 o
  -4  -6   7       13.43       17.66      3.32 o
  -3  -6   7        1.28        1.42      1.68 o
  -2  -6   7        8.16        6.13      2.94 o
  -1  -6   7        0.11        0.47      1.25 o
   0  -6   7        4.14        6.59      0.92 o
   1  -6   7        1.45        2.30      1.01 o
   2  -6   7       66.12       59.77      1.60 o
   3  -6   7      154.20      153.63      2.77 o
   4  -6   7      150.46      141.73      2.13 o
   5  -6   7       31.21       29.85      1.06 o
   6  -6   7       11.83       11.56      1.89 o
   7  -6   7        2.74        1.64      2.58 o
  -6  -5   7       14.73       22.18      4.79 o
  -5  -5   7        9.61       10.68      3.15 o
  -4  -5   7        7.65        8.30      3.04 o
  -3  -5   7       19.95       22.50      2.40 o
  -2  -5   7      405.40      401.83     11.83 o
  -1  -5   7        0.13        0.68      0.99 o
   0  -5   7        2.23        3.17      0.92 o
   1  -5   7       14.87       16.67      1.21 o
   2  -5   7        5.63        4.40      0.97 o
   3  -5   7      230.78      224.78      2.50 o
   4  -5   7       13.42       11.92      0.87 o
   5  -5   7       17.87       20.30      2.18 o
   6  -5   7       26.68       28.99      1.72 o
   7  -5   7        2.31        3.32      1.50 o
  -6  -4   7       16.41       22.23      2.63 o
  -5  -4   7       15.86       20.62      2.08 o
  -4  -4   7        8.95        8.94      1.66 o
  -3  -4   7       60.24       56.97      3.32 o
  -2  -4   7       35.98       38.63      2.86 o
  -1  -4   7      254.44      244.84      4.06 o
   0  -4   7       34.98       27.77      6.54 o
   1  -4   7        4.52        4.00      1.00 o
   2  -4   7        2.20        2.68      0.90 o
   3  -4   7       87.01       94.34      1.60 o
   4  -4   7        6.40        8.08      2.03 o
   5  -4   7      199.59      195.88      2.70 o
   6  -4   7       56.50       55.25      1.40 o
   7  -4   7        3.32        1.96      0.77 o
   8  -4   7        1.62       -0.18      2.67 o
  -6  -3   7       16.07       16.75      3.15 o
  -5  -3   7       17.92       16.30      2.93 o
  -4  -3   7        4.56        4.43      2.31 o
  -3  -3   7        9.86       11.20      2.41 o
  -2  -3   7      149.25      158.88      5.86 o
  -1  -3   7       41.84       44.89      3.18 o
   0  -3   7      111.07      116.51      2.44 o
   1  -3   7      105.62      105.14      1.98 o
   2  -3   7       45.27       38.45      1.01 o
   3  -3   7        8.49        9.35      0.76 o
   4  -3   7        0.02        0.06      0.61 o
   5  -3   7        2.35        1.45      0.72 o
   6  -3   7      158.72      145.44      2.07 o
   7  -3   7      132.86      131.25      2.30 o
   8  -3   7        1.44        2.39      2.95 o
  -6  -2   7        1.94        4.42      2.07 o
  -5  -2   7       42.21       42.48      4.93 o
  -4  -2   7       11.41        9.77      1.43 o
  -3  -2   7        5.83        6.96      1.56 o
  -2  -2   7       38.72       44.00      2.60 o
  -1  -2   7        4.77        4.37      1.01 o
   0  -2   7        1.36       -0.16      1.34 o
   1  -2   7       75.77       90.06      1.98 o
   2  -2   7      841.91      877.46      7.08 o
   3  -2   7       17.63       18.80      1.08 o
   4  -2   7        1.03        1.04      0.69 o
   5  -2   7       26.71       25.84      0.83 o
   6  -2   7        2.76        4.12      0.70 o
   7  -2   7      127.91      128.34      2.69 o
   8  -2   7        4.07        3.13      0.84 o
  -6  -1   7       16.15       17.91      2.72 o
  -5  -1   7       11.97       10.07      2.38 o
  -4  -1   7        0.91        0.18      0.95 o
  -3  -1   7        7.11        7.17      1.20 o
  -2  -1   7       84.58       84.24      2.90 o
  -1  -1   7       64.17       67.92      1.76 o
   0  -1   7       15.30       18.34      1.79 o
   1  -1   7       96.63       96.71      1.76 o
   2  -1   7        0.65        1.00      0.56 o
   3  -1   7       68.76       60.29      1.64 o
   4  -1   7      372.18      370.30      3.65 o
   5  -1   7       45.50       41.93      1.00 o
   6  -1   7        1.85        4.21      0.81 o
   7  -1   7       24.51       23.26      1.24 o
   8  -1   7        0.03        0.16      0.86 o
   9  -1   7       14.25       14.36      0.97 o
  -6   0   7        8.58        8.33      2.25 o
  -5   0   7        0.38        1.03      1.33 o
  -4   0   7       65.38       58.62      2.80 o
  -3   0   7        8.53        9.55      1.41 o
  -2   0   7       51.17       52.16      2.41 o
  -1   0   7        9.77       13.48      1.11 o
   0   0   7      131.80      139.92      2.54 o
   1   0   7        0.01        9.44      5.85 o
   2   0   7      206.51      207.56      3.33 o
   3   0   7      599.95      628.13      5.26 o
   4   0   7        2.25        1.56      0.88 o
   5   0   7        1.04        0.68      0.76 o
   6   0   7       12.49       14.27      0.94 o
   7   0   7       32.08       33.37      2.31 o
   8   0   7       20.26       23.57      1.79 o
   9   0   7        0.89        1.59      1.04 o
  -6   1   7        7.48        8.54      1.53 o
  -5   1   7       27.47       22.39      6.86 o
  -4   1   7       96.10       95.88      4.84 o
  -3   1   7       28.19       26.98      2.49 o
  -2   1   7       59.23       59.77      2.41 o
  -1   1   7        9.60       15.55      1.76 o
   0   1   7     1323.19     1410.95     14.00 o
   1   1   7      303.96      294.66      5.46 o
   2   1   7      179.94      172.88      2.64 o
   3   1   7      815.73      812.22      6.45 o
   4   1   7        0.01        0.78      0.57 o
   5   1   7      124.55      125.85      1.93 o
   6   1   7       65.32       59.66      1.96 o
   7   1   7       42.91       43.42      2.10 o
   8   1   7        8.15        6.72      1.10 o
   9   1   7       16.65       16.84      1.79 o
  -6   2   7        0.32        2.21      1.56 o
  -5   2   7        7.88        8.58      1.38 o
  -4   2   7       15.78       17.73      1.89 o
  -3   2   7        5.85        3.26      1.10 o
  -2   2   7       12.22       16.78      2.44 o
  -1   2   7       70.90       79.74      1.96 o
   0   2   7       16.78       15.46      2.17 o
   1   2   7      109.92      118.15      1.96 o
   2   2   7       44.42       38.13      1.48 o
   3   2   7       37.00       30.73      0.91 o
   4   2   7        0.00        0.21      0.81 o
   5   2   7       55.08       57.14      1.61 o
   6   2   7      276.04      271.82      6.61 o
   7   2   7      215.86      200.67      3.10 o
   8   2   7        8.25        7.49      1.48 o
   9   2   7        0.60        0.92      1.57 o
  -6   3   7        5.73        4.10      1.59 o
  -5   3   7        0.05       -0.01      0.94 o
  -4   3   7       89.76       78.82      2.05 o
  -3   3   7        8.16        9.74      1.66 o
  -2   3   7       42.38       38.03      1.99 o
  -1   3   7       39.13       35.75      1.89 o
   0   3   7        1.90        2.81      0.78 o
   1   3   7       28.60       38.12      1.52 o
   2   3   7       33.06       34.83      1.94 o
   3   3   7      212.81      208.78      3.69 o
   4   3   7      299.65      309.43      3.16 o
   5   3   7       14.54       13.26      0.96 o
   6   3   7      168.20      168.74      2.40 o
   7   3   7       41.01       38.61      2.30 o
   8   3   7       18.69       11.23     12.30 o
   9   3   7       19.49       20.05      3.87 o
  -6   4   7        0.09       -0.44      0.86 o
  -5   4   7        6.12        6.40      1.43 o
  -4   4   7       25.64       23.88      2.12 o
  -3   4   7      221.00      210.67      3.14 o
  -2   4   7       64.87       61.91      1.70 o
  -1   4   7        9.16        9.52      1.09 o
   0   4   7      298.92      314.83      3.98 o
   1   4   7        2.52        1.44      0.75 o
   2   4   7      441.00      438.91      5.24 o
   3   4   7      465.70      488.91      5.78 o
   4   4   7      238.86      253.83      2.74 o
   5   4   7        1.98        1.55      0.68 o
   6   4   7        1.53        2.03      2.49 o
   7   4   7        0.00        1.01      1.47 o
   8   4   7        0.75        2.39      1.66 o
  -6   5   7        5.89        7.78      1.46 o
  -5   5   7       11.74       11.32      0.91 o
  -4   5   7       93.67       92.53      2.31 o
  -3   5   7       36.30       37.66      1.46 o
  -2   5   7       49.07       45.86      1.52 o
  -1   5   7        8.17        7.04      1.33 o
   0   5   7       68.90       72.92      2.67 o
   1   5   7        8.43        8.87      1.17 o
   2   5   7        7.71        7.96      1.20 o
   3   5   7       19.15       21.40      1.55 o
   4   5   7      112.84      112.75      1.53 o
   5   5   7        7.20        7.44      0.73 o
   6   5   7       40.58       46.81      2.67 o
   7   5   7       48.32       45.24      4.33 o
  -6   6   7        1.66        1.84      1.11 o
  -5   6   7       18.13       20.33      1.16 o
  -4   6   7       16.84       22.79      1.49 o
  -3   6   7       11.26        9.69      1.80 o
  -2   6   7        6.06        4.22      0.93 o
  -1   6   7       98.29       90.56      2.44 o
   0   6   7       16.32       15.32      1.62 o
   1   6   7      125.92      126.25      2.51 o
   2   6   7        4.01        6.75      1.07 o
   3   6   7        2.41        2.70      1.66 o
   4   6   7       97.67       95.73      1.84 o
   5   6   7       55.33       56.68      2.95 o
   6   6   7        0.12       -1.57      2.76 o
  -5   7   7        0.06       -0.08      0.56 o
  -4   7   7        2.97        3.20      0.78 o
  -3   7   7       46.83       48.97      1.79 o
  -2   7   7       68.62       71.78      2.21 o
  -1   7   7      135.70      134.32      2.18 o
   0   7   7      127.78      114.00      2.35 o
   1   7   7      237.73      237.82      3.30 o
   2   7   7        4.69        6.11      1.34 o
   3   7   7        3.50        1.83      1.24 o
   4   7   7       57.52       45.56      4.38 o
   5   7   7        3.56        2.76      1.84 o
   6   7   7        5.67        6.91      3.59 o
   7   7   7        0.50        0.74      1.84 o
   8   7   7        6.63        0.00      1.01 o
  -5   8   7        0.49        0.71      0.70 o
  -4   8   7       18.70       24.30      1.40 o
  -3   8   7        3.71        4.55      1.11 o
  -2   8   7        0.86        2.37      0.68 o
  -1   8   7       15.72       11.62      1.56 o
   0   8   7       63.46       61.98      2.38 o
   1   8   7      129.06      122.10      4.43 o
   2   8   7        2.89        1.62      1.17 o
   3   8   7        0.11        0.18      0.47 o
   4   8   7       69.45       77.05      3.50 o
   5   8   7      111.16       99.84      5.90 o
   6   8   7        6.72        6.45      2.30 o
   7   8   7        5.80        0.28      1.84 o
   8   8   7        0.88        0.00      1.75 o
  -4   9   7        0.50       -0.13      0.69 o
  -3   9   7        8.00        7.01      1.03 o
  -2   9   7       10.01       11.48      0.96 o
  -1   9   7       13.01       15.64      1.00 o
   0   9   7       55.98       53.94      1.26 o
   1   9   7       20.39       21.12      1.48 o
   2   9   7       57.39       60.58      2.98 o
   3   9   7       66.60       69.35      1.41 o
   4   9   7       64.67       69.49      3.59 o
   5   9   7       79.77       92.35      6.18 o
   6   9   7       10.29       -0.18      1.84 o
   7   9   7        2.93        0.46      2.03 o
  -3  10   7        0.67        1.78      0.89 o
  -2  10   7        2.07        2.27      0.99 o
  -1  10   7        0.33        0.81      0.86 o
   0  10   7        0.40        1.84      0.92 o
   1  10   7      106.08      107.61      2.54 o
   2  10   7        8.39        7.69      1.47 o
   3  10   7        2.02        1.76      0.68 o
   4  10   7        0.73        1.20      1.84 o
   6  10   7        0.15        0.09      1.84 o
  -2  11   7        0.66        0.60      1.11 o
  -1  11   7        1.55        1.24      1.11 o
   0  11   7        9.07        6.67      1.76 o
   1  11   7        4.71        6.01      1.33 o
   2  11   7        2.05        1.81      1.04 o
   3  11   7        2.86        1.87      0.68 o
   4  11   7        0.01        1.38      2.03 o
   6  11   7        0.42       -1.38      2.30 o
  -1  12   7        4.88        8.18      2.12 o
   0  12   7       36.35       45.59      2.63 o
   1  12   7        6.58        4.17      1.30 o
   2  12   7        0.19       -0.22      0.88 o
   3  12   7        0.41       -0.37      1.66 o
  -2  -9   8       18.41       20.24      1.97 o
  -1  -9   8        5.12        6.71      1.56 o
   0  -9   8        4.01        3.67      2.07 o
   1  -9   8       15.14       16.73      1.55 o
   2  -9   8        0.09        1.57      0.85 o
   3  -9   8       24.70       31.86      3.35 o
  -3  -8   8        0.87       -0.01      1.02 o
  -2  -8   8        7.33        7.41      2.09 o
  -1  -8   8        5.78        7.78      1.38 o
   0  -8   8        0.01        1.37      1.21 o
   1  -8   8        5.98        9.10      1.76 o
   2  -8   8       12.60       15.75      3.06 o
   3  -8   8        0.13        1.03      0.79 o
   4  -8   8        6.61        8.82      2.69 o
   5  -8   8        0.58        2.03      2.39 o
  -4  -7   8       11.13       15.11      2.30 o
  -3  -7   8        0.10       -1.25      1.10 o
  -2  -7   8        1.58        1.60      1.71 o
  -1  -7   8       14.74       19.70      1.91 o
   0  -7   8        9.18        8.80      1.79 o
   1  -7   8       14.82       18.98      1.52 o
   2  -7   8        1.12        1.97      1.11 o
   3  -7   8        0.52        0.63      0.87 o
   4  -7   8       21.57       19.35      1.25 o
   5  -7   8        1.40        0.65      0.95 o
   6  -7   8        4.65        5.89      2.33 o
  -4  -6   8        4.34        3.37      1.78 o
  -3  -6   8       60.67       61.70      4.16 o
  -2  -6   8       14.12       14.59      5.07 o
  -1  -6   8       36.57       37.18      1.72 o
   0  -6   8        2.78        1.79      1.17 o
   1  -6   8       59.16       61.54      1.55 o
   2  -6   8        0.54       -0.04      0.81 o
   3  -6   8        4.51        4.90      1.21 o
   4  -6   8        4.71        5.27      1.00 o
   5  -6   8        1.57        0.60      0.55 o
   6  -6   8        0.00        1.02      1.61 o
  -5  -5   8        2.89        2.32      2.83 o
  -4  -5   8        0.00        0.64      2.31 o
  -3  -5   8       39.04       47.49      3.77 o
  -2  -5   8        5.49        5.37      1.53 o
  -1  -5   8      124.67      137.23      3.36 o
   0  -5   8        6.55        4.82      1.54 o
   1  -5   8       16.28       18.71      1.37 o
   2  -5   8        0.00       -0.26      0.66 o
   3  -5   8       15.37       12.34      1.33 o
   4  -5   8        2.43        2.39      0.66 o
   5  -5   8        1.84        1.66      0.71 o
   6  -5   8        0.31       -0.19      0.42 o
   7  -5   8        0.34       -0.77      1.66 o
  -5  -4   8       15.39       21.83      2.63 o
  -4  -4   8        1.55        4.50      1.92 o
  -3  -4   8       96.69      101.62      5.12 o
  -2  -4   8       40.98       42.38      4.33 o
  -1  -4   8      124.95      124.27      5.30 o
   0  -4   8       33.88       34.22      2.90 o
   1  -4   8       12.43       11.50      1.08 o
   2  -4   8        0.00        0.91      1.04 o
   3  -4   8      109.24      109.96      1.64 o
   4  -4   8       59.08       56.78      1.61 o
   5  -4   8        4.69        4.08      1.05 o
   6  -4   8       44.84       50.15      1.20 o
   7  -4   8        3.95        3.78      1.63 o
   8  -4   8        0.53        2.95      3.50 o
  -6  -3   8       11.65       11.92      2.52 o
  -5  -3   8        8.83        9.11      1.82 o
  -4  -3   8       28.63       33.85      2.26 o
  -3  -3   8      118.27      117.38      3.48 o
  -2  -3   8       28.27       25.94      2.12 o
  -1  -3   8       95.99       90.25      2.69 o
   0  -3   8        0.42        0.54      1.03 o
   1  -3   8       44.28       45.46      1.42 o
   2  -3   8       49.17       48.65      1.48 o
   3  -3   8      227.07      224.95      2.77 o
   4  -3   8       64.13       63.07      1.31 o
   5  -3   8       40.41       40.24      1.53 o
   6  -3   8        0.06        0.84      0.68 o
   7  -3   8       17.66       18.55      3.55 o
   8  -3   8        0.86       14.55      3.68 o
  -6  -2   8        1.41        0.26      2.03 o
  -5  -2   8        0.57       -1.01      2.18 o
  -4  -2   8        6.24        7.36      2.54 o
  -3  -2   8        2.35        3.04      1.62 o
  -2  -2   8        6.21        6.69      1.58 o
  -1  -2   8        5.49        7.30      1.20 o
   0  -2   8       13.40       10.56      1.17 o
   1  -2   8      183.85      174.34      3.49 o
   2  -2   8      253.54      250.84      3.07 o
   3  -2   8        0.30       -0.05      0.65 o
   4  -2   8        8.25        8.81      0.78 o
   5  -2   8       17.63       17.87      0.82 o
   6  -2   8        4.84        5.54      0.67 o
   7  -2   8        4.34        2.82      1.19 o
   8  -2   8        1.50        0.24      3.18 o
  -6  -1   8        2.86        1.95      2.25 o
  -5  -1   8       11.02       14.57      3.73 o
  -4  -1   8        0.15       -0.97      1.66 o
  -3  -1   8       13.20       10.83      2.31 o
  -2  -1   8        3.44        3.28      1.38 o
  -1  -1   8       26.20       31.17      2.72 o
   0  -1   8      192.49      192.96      3.32 o
   1  -1   8      362.14      319.45      4.24 o
   2  -1   8      107.35       96.26      1.67 o
   3  -1   8       78.59       79.43      1.70 o
   4  -1   8      197.78      198.45      2.54 o
   5  -1   8      105.90      108.86      1.91 o
   6  -1   8      250.14      244.60      5.66 o
   7  -1   8       19.87       19.56      1.31 o
   8  -1   8       16.14       15.24      1.70 o
  -6   0   8        2.42        2.62      1.66 o
  -5   0   8       77.88       74.25      3.73 o
  -4   0   8       34.28       32.15      2.09 o
  -3   0   8       15.30       13.15      1.66 o
  -2   0   8        6.71        4.94      1.34 o
  -1   0   8       57.46       63.08      2.15 o
   0   0   8       90.91       88.98      2.25 o
   1   0   8       78.39       81.83      2.54 o
   2   0   8        6.51        7.94      0.94 o
   3   0   8       24.15       24.55      1.21 o
   4   0   8       49.15       49.19      1.68 o
   5   0   8       10.41       10.42      0.95 o
   6   0   8       15.46       13.10      1.09 o
   7   0   8       62.69       67.98      2.56 o
   8   0   8        1.79        1.83      1.38 o
   9   0   8        3.14        0.97      0.68 o
  -6   1   8        1.11        0.13      1.11 o
  -5   1   8       26.73       31.52      1.95 o
  -4   1   8       25.04       26.20      4.19 o
  -3   1   8       28.85       29.24      5.25 o
  -2   1   8       37.18       38.75      3.32 o
  -1   1   8       26.47       33.03      1.43 o
   0   1   8       14.17       14.45      1.14 o
   1   1   8        7.30       12.32      1.73 o
   2   1   8        3.11        9.52      1.17 o
   3   1   8        5.12        9.49      1.00 o
   4   1   8      393.76      408.56      3.91 o
   5   1   8        0.01        0.08      0.60 o
   6   1   8        6.36        6.70      0.82 o
   7   1   8        5.40        7.35      1.01 o
   8   1   8        7.48        9.15      1.26 o
   9   1   8        0.60        0.22      0.92 o
  -6   2   8       13.84       11.63      1.70 o
  -5   2   8        4.84        4.33      1.07 o
  -4   2   8       30.47       32.52      2.72 o
  -3   2   8        1.64        3.66      1.66 o
  -2   2   8       95.87       91.93      3.50 o
  -1   2   8       26.30       26.50      1.30 o
   0   2   8        0.84       -0.23      0.72 o
   1   2   8        2.39        2.72      0.91 o
   2   2   8       86.50       89.10      3.83 o
   3   2   8       29.51       25.79      1.46 o
   4   2   8       11.04       12.43      1.07 o
   5   2   8      125.09      131.82      2.12 o
   6   2   8        4.07        3.72      0.77 o
   7   2   8        8.24        7.78      2.03 o
   8   2   8        7.06        8.20      2.67 o
   9   2   8        2.77        0.71      2.26 o
  -6   3   8        6.93        5.68      1.41 o
  -5   3   8        0.85        1.28      1.04 o
  -4   3   8       11.24       11.05      1.79 o
  -3   3   8        9.29       11.76      1.86 o
  -2   3   8      168.12      154.03      2.83 o
  -1   3   8      187.17      181.07      3.01 o
   0   3   8        6.03        7.40      1.23 o
   1   3   8      363.93      366.19      4.25 o
   2   3   8       70.29       76.52      2.61 o
   3   3   8      262.81      260.51      3.82 o
   4   3   8       93.55       90.99      1.78 o
   5   3   8      121.01      120.07      2.59 o
   6   3   8        0.02        0.62      0.78 o
   7   3   8       18.02       19.77      1.15 o
   8   3   8        2.68        2.03      1.57 o
   9   3   8        6.68        6.17      1.93 o
  -6   4   8        0.58        0.19      0.93 o
  -5   4   8        0.54        1.16      1.00 o
  -4   4   8       37.91       36.50      1.68 o
  -3   4   8      283.84      260.01      3.56 o
  -2   4   8       25.46       26.44      1.27 o
  -1   4   8        2.13        2.88      0.92 o
   0   4   8      134.90      130.08      2.18 o
   1   4   8       59.49       52.65      1.82 o
   2   4   8      437.12      453.62      5.58 o
   3   4   8       11.69       13.74      1.46 o
   4   4   8      126.41      121.82      1.82 o
   5   4   8       66.71       66.81      3.32 o
   6   4   8      107.01      102.84      4.51 o
   7   4   8      116.62      116.63      5.35 o
   8   4   8        8.44        9.67      2.12 o
   9   4   8        8.58       10.41      2.21 o
  -5   5   8        6.88        6.65      1.61 o
  -4   5   8        1.35        1.38      1.23 o
  -3   5   8      113.24      106.46      2.80 o
  -2   5   8       28.07       29.63      2.90 o
  -1   5   8        9.72       13.30      2.21 o
   0   5   8      106.36      102.28      2.30 o
   1   5   8      121.12      130.04      2.64 o
   2   5   8       55.74       52.06      1.88 o
   3   5   8       61.63       79.31      2.90 o
   4   5   8        3.80        4.72      0.81 o
   5   5   8        6.23        5.09      0.77 o
   6   5   8       54.76       47.21      1.24 o
   7   5   8       18.86       17.96      2.40 o
   8   5   8       23.85       30.49      4.33 o
  -5   6   8        1.53        3.16      1.27 o
  -4   6   8        6.71        7.05      1.20 o
  -3   6   8      174.31      161.96      4.70 o
  -2   6   8        4.98        5.24      1.04 o
  -1   6   8      212.77      199.44      8.68 o
   0   6   8        1.03        1.91      1.03 o
   1   6   8        0.02       -0.33      0.95 o
   2   6   8       45.45       46.94      1.59 o
   3   6   8       39.96       40.54      2.05 o
   4   6   8       50.39       53.52      2.09 o
   5   6   8      151.32      139.30      3.54 o
   6   6   8       39.37       33.26      4.24 o
   7   6   8        4.00        2.12      3.13 o
   8   6   8        0.01        0.09      2.58 o
  -5   7   8        0.96        1.57      1.11 o
  -4   7   8       34.31       33.11      2.86 o
  -3   7   8        2.20        2.27      0.88 o
  -2   7   8       14.32       12.88      1.52 o
  -1   7   8        0.04        0.66      0.92 o
   0   7   8      154.08      155.97      2.95 o
   1   7   8       76.30       75.40      3.59 o
   2   7   8       68.24       72.18      5.21 o
   3   7   8       12.06       11.94      2.25 o
   4   7   8      185.71      198.96      4.21 o
   5   7   8       86.79      103.51      3.87 o
   6   7   8       38.13       33.72      4.51 o
   7   7   8        0.47       -0.55      1.84 o
   8   7   8        0.27       -0.46      1.93 o
  -4   8   8       24.06       28.53      1.66 o
  -3   8   8        4.73        4.51      0.95 o
  -2   8   8       21.22       23.06      2.44 o
  -1   8   8      148.36      144.89      2.71 o
   0   8   8       67.43       73.28      3.50 o
   1   8   8       40.09       41.07      2.47 o
   2   8   8       42.79       43.04      2.06 o
   3   8   8      100.32      105.81      3.92 o
   4   8   8       44.06       39.98      1.45 o
   5   8   8       10.83        9.58      3.96 o
   6   8   8        9.90       11.79      2.67 o
   7   8   8        1.07       -0.28      1.93 o
   8   8   8        3.00        0.92      2.21 o
  -4   9   8       31.51       40.57      2.79 o
  -3   9   8        1.85        2.59      0.86 o
  -2   9   8       34.78       33.63      1.49 o
  -1   9   8        8.91       10.67      1.47 o
   0   9   8       40.78       45.98      1.62 o
   1   9   8       92.53       93.47      3.28 o
   2   9   8        0.28        0.77      1.23 o
   3   9   8        3.84        3.30      0.75 o
   4   9   8      203.54      211.46      5.81 o
   5   9   8       32.20       43.95      5.44 o
   6   9   8        4.46       -0.46      2.03 o
   7   9   8        3.24        0.46      2.12 o
  -3  10   8        1.49        1.58      1.04 o
  -2  10   8        0.16       -0.17      0.74 o
  -1  10   8        0.00        0.00      0.60 o
   0  10   8        0.03        0.20      1.00 o
   1  10   8       44.69       46.24      1.56 o
   2  10   8       26.18       25.65      3.07 o
   3  10   8        0.26        0.84      0.92 o
   4  10   8       14.98       19.62      2.76 o
   5  10   8        7.74        2.39      3.96 o
   6  10   8        0.94       -0.09      1.84 o
  -2  11   8        0.10        0.34      0.66 o
  -1  11   8        0.57        1.39      0.89 o
   0  11   8        3.82        2.53      1.94 o
   1  11   8       13.54       12.47      1.21 o
   2  11   8       20.54       18.66      1.50 o
   3  11   8       33.55       34.04      4.47 o
   4  11   8       36.32       34.37      3.22 o
   5  11   8        3.70        0.00      2.86 o
   0  12   8       10.19       10.71      1.54 o
   1  12   8       11.18       12.69      1.62 o
   2  12   8        4.31        4.41      1.24 o
   3  12   8        1.07        7.55      2.30 o
   4  12   8        0.61        0.37      1.84 o
   0  -9   9        5.74        3.90      3.44 o
   1  -9   9        2.56        2.71      1.42 o
   2  -9   9        1.21        0.78      1.17 o
  -2  -8   9       14.63       14.47      2.16 o
  -1  -8   9        1.32        1.34      2.03 o
   0  -8   9        9.41       10.60      2.12 o
   1  -8   9        0.34        4.02      1.69 o
   2  -8   9        2.35        1.93      1.44 o
   3  -8   9        0.52       -0.46      1.04 o
   4  -8   9        0.02        0.69      0.70 o
  -3  -7   9        8.15       10.70      1.54 o
  -2  -7   9        0.19       -0.07      1.39 o
  -1  -7   9        1.96        2.79      1.51 o
   0  -7   9        5.80        5.19      1.84 o
   1  -7   9        2.65        3.36      1.25 o
   2  -7   9       15.97       14.83      1.89 o
   3  -7   9        2.35        1.64      1.22 o
   4  -7   9        2.74        1.43      0.73 o
   5  -7   9        2.23        1.81      1.16 o
  -4  -6   9        4.05        4.07      1.98 o
  -3  -6   9        4.66        2.39      1.72 o
  -2  -6   9        2.72        1.79      1.42 o
  -1  -6   9       30.19       28.79      1.81 o
   0  -6   9        3.41        1.71      1.56 o
   1  -6   9       26.96       29.03      2.17 o
   2  -6   9       88.19       82.05      3.75 o
   3  -6   9       25.21       23.96      1.25 o
   4  -6   9       23.20       20.34      1.34 o
   5  -6   9        0.02       -0.17      0.66 o
   6  -6   9        0.64        2.86      3.68 o
  -4  -5   9        7.71        9.16      2.52 o
  -3  -5   9        2.14        1.96      3.09 o
  -2  -5   9        2.23        0.04      1.22 o
  -1  -5   9        2.34        2.87      1.40 o
   0  -5   9        0.02        1.63      1.23 o
   1  -5   9       72.14       72.50      2.12 o
   2  -5   9      178.91      164.88      2.99 o
   3  -5   9      166.50      169.05      3.06 o
   4  -5   9       33.99       33.34      1.59 o
   5  -5   9        0.01       -0.20      0.68 o
   6  -5   9        2.78        1.80      0.76 o
   7  -5   9        0.80        0.63      1.70 o
  -5  -4   9        3.78        2.28      2.89 o
  -4  -4   9       12.65       16.33      3.41 o
  -3  -4   9        0.00       -1.44      1.78 o
  -2  -4   9       83.85       90.39      2.86 o
  -1  -4   9       30.90       25.13      3.55 o
   0  -4   9       44.14       48.05      2.26 o
   1  -4   9       69.56       66.75      2.38 o
   2  -4   9        1.04        0.64      0.81 o
   3  -4   9       24.73       33.05      2.58 o
   4  -4   9        3.33        3.98      1.03 o
   5  -4   9        9.45        6.68      0.84 o
   6  -4   9        0.00        0.25      0.65 o
   7  -4   9        0.45        0.12      0.45 o
  -5  -3   9        0.78        1.21      1.93 o
  -4  -3   9        9.04       11.62      1.95 o
  -3  -3   9       11.73       12.21      1.82 o
  -2  -3   9       34.78       33.27      2.45 o
  -1  -3   9       30.65       28.63      1.85 o
   0  -3   9      181.52      183.04      3.23 o
   1  -3   9       38.83       42.45      1.38 o
   2  -3   9       21.58       22.06      1.24 o
   3  -3   9       91.64       84.76      2.00 o
   4  -3   9       16.20       16.90      1.17 o
   5  -3   9       62.96       58.19      1.59 o
   6  -3   9       84.31       79.94      2.77 o
   7  -3   9       11.28        9.94      1.90 o
   8  -3   9        1.76        5.09      1.85 o
  -5  -2   9        2.82        3.93      2.70 o
  -4  -2   9        2.66        4.19      2.57 o
  -3  -2   9        0.72        1.08      2.08 o
  -2  -2   9        0.49        0.71      1.20 o
  -1  -2   9       25.27       28.64      4.38 o
   0  -2   9       18.46       17.38      2.30 o
   1  -2   9       24.24       24.49      2.72 o
   2  -2   9        0.00        0.90      1.12 o
   3  -2   9       50.27       46.71      1.58 o
   4  -2   9       43.77       44.10      1.52 o
   5  -2   9        0.90        1.10      0.75 o
   6  -2   9       80.34       77.46      1.96 o
   7  -2   9       83.52       89.10      1.87 o
   8  -2   9        1.82        4.53      2.28 o
  -5  -1   9       21.86       25.68      4.65 o
  -4  -1   9      100.12       99.38      5.07 o
  -3  -1   9      114.87      118.57      4.61 o
  -2  -1   9      229.91      249.51     10.25 o
  -1  -1   9        1.75        3.17      1.43 o
   0  -1   9      307.18      304.90     10.53 o
   1  -1   9        6.99        5.84      1.79 o
   2  -1   9       13.54       14.23      1.17 o
   3  -1   9       13.53       15.47      1.91 o
   4  -1   9        3.48        3.70      0.92 o
   5  -1   9       34.42       40.27      1.39 o
   6  -1   9       27.93       32.15      1.20 o
   7  -1   9       13.05       10.00      0.94 o
   8  -1   9       10.15        6.30      2.73 o
  -5   0   9       19.30       18.72      2.83 o
  -4   0   9        4.03        5.86      1.73 o
  -3   0   9      120.03      109.38      6.36 o
  -2   0   9       14.78       10.53      2.31 o
  -1   0   9       35.59       34.36      1.66 o
   0   0   9      172.76      155.70      3.21 o
   1   0   9      456.52      459.15      8.24 o
   2   0   9      110.36      110.96      2.12 o
   3   0   9      141.49      135.81      2.24 o
   4   0   9       11.58       13.45      0.98 o
   5   0   9      225.35      232.48      3.06 o
   6   0   9       76.15       70.63      1.79 o
   7   0   9       19.13       17.84      1.34 o
   8   0   9        9.84       13.84      1.98 o
  -6   1   9       29.27       29.50     20.13 o
  -5   1   9        0.30        0.59      1.31 o
  -4   1   9        2.19        1.89      1.89 o
  -3   1   9        1.91        2.73      1.14 o
  -2   1   9        4.79        4.81      1.92 o
  -1   1   9        0.00        0.00      0.68 o
   0   1   9       37.01       38.31      1.87 o
   1   1   9      677.88      679.78      8.58 o
   2   1   9       13.83       16.04      1.42 o
   3   1   9      136.74      135.90      2.58 o
   4   1   9        0.86        0.21      0.57 o
   5   1   9       81.95       78.99      1.60 o
   6   1   9        4.50        4.58      0.88 o
   7   1   9       71.20       68.70      1.45 o
   8   1   9        2.57        3.24      1.13 o
   9   1   9        0.32        0.46      1.84 o
  -5   2   9        0.00       -0.55      1.59 o
  -4   2   9        4.98        4.77      1.41 o
  -3   2   9       19.18       22.31      1.73 o
  -2   2   9        2.98        3.79      1.33 o
  -1   2   9       13.19       13.49      1.24 o
   0   2   9      102.53      109.81      4.33 o
   1   2   9        1.66        4.16      1.26 o
   2   2   9        5.71        6.64      1.26 o
   3   2   9       18.85       19.66      1.27 o
   4   2   9        5.78        7.43      1.09 o
   5   2   9        1.04        0.37      0.77 o
   6   2   9       71.76       64.51      1.82 o
   7   2   9      118.38      114.18      2.02 o
   8   2   9        0.05        2.58      2.49 o
   9   2   9        0.00        1.01      2.30 o
  -5   3   9       10.29       11.32      2.12 o
  -4   3   9        6.92        4.26      1.72 o
  -3   3   9       60.10       63.27      3.23 o
  -2   3   9      111.88      107.91      2.69 o
  -1   3   9       22.54       22.09      2.15 o
   0   3   9        4.76        5.18      1.73 o
   1   3   9        0.78        0.55      0.81 o
   2   3   9        6.00        7.08      1.28 o
   3   3   9       72.35       82.44      2.35 o
   4   3   9      382.72      379.58      4.06 o
   5   3   9      115.66      106.71      1.68 o
   6   3   9       37.18       31.66      1.16 o
   7   3   9       23.28       24.48      1.75 o
   8   3   9        0.01        0.00      1.20 o
   9   3   9        0.06        0.74      1.57 o
  -5   4   9        3.22        2.08      1.23 o
  -4   4   9       46.77       40.65      4.01 o
  -3   4   9      276.49      263.80      4.71 o
  -2   4   9      380.27      354.93      8.55 o
  -1   4   9       74.57       68.77      2.67 o
   0   4   9       34.48       42.19      1.80 o
   1   4   9       52.29       52.42      1.66 o
   2   4   9       27.81       30.99      2.28 o
   3   4   9        0.65        0.77      0.88 o
   4   4   9      368.06      360.99      4.00 o
   5   4   9      100.15       98.55      2.04 o
   6   4   9        1.95        2.83      1.01 o
   7   4   9       45.09       45.49      1.84 o
   8   4   9        1.90        3.87      1.93 o
  -5   5   9        3.96        7.38      1.89 o
  -4   5   9       10.48       10.30      1.72 o
  -3   5   9       25.31       23.43      2.02 o
  -2   5   9      244.88      236.69      6.51 o
  -1   5   9       29.11       32.19      1.73 o
   0   5   9        2.84        1.07      0.88 o
   1   5   9       12.00       16.28      1.80 o
   2   5   9       12.93       13.14      2.05 o
   3   5   9        1.52        3.10      1.28 o
   4   5   9       43.60       42.73      1.56 o
   5   5   9       10.06        9.25      1.06 o
   6   5   9        0.00       -0.07      0.57 o
   7   5   9       10.94       11.51      2.30 o
   8   5   9        6.88        7.28      3.59 o
  -5   6   9        0.45       -0.55      1.75 o
  -4   6   9       15.35       17.40      5.43 o
  -3   6   9        1.15        1.29      0.90 o
  -2   6   9        6.75        7.26      1.29 o
  -1   6   9       47.53       44.01      2.49 o
   0   6   9      142.69      137.61      3.42 o
   1   6   9       40.37       34.25      4.33 o
   2   6   9        9.23        9.62      1.53 o
   3   6   9       13.78       12.92      1.52 o
   4   6   9       12.95       14.97      1.66 o
   5   6   9       15.40       13.59      0.96 o
   6   6   9        0.21        0.58      0.77 o
   7   6   9        5.59        4.42      3.50 o
   8   6   9       24.21       33.26      3.22 o
  -4   7   9        0.45        0.99      0.92 o
  -3   7   9        0.19        0.30      0.82 o
  -2   7   9       16.17       19.07      1.43 o
  -1   7   9       56.84       56.79      1.95 o
   0   7   9      123.25      119.47      3.32 o
   1   7   9       38.93       43.79      2.03 o
   2   7   9       14.76       14.00      2.25 o
   3   7   9      142.70      145.08      7.10 o
   4   7   9        6.30        7.40      1.75 o
   5   7   9        5.63        5.12      0.52 o
   6   7   9        0.30        1.84      3.22 o
   7   7   9        8.30        0.64      2.03 o
   8   7   9       11.87       -0.09      1.84 o
  -4   8   9        2.76        3.05      0.81 o
  -3   8   9        0.10        0.27      1.07 o
  -2   8   9      152.91      156.87      4.75 o
  -1   8   9        2.03        1.73      1.07 o
   0   8   9        9.65        8.73      1.70 o
   1   8   9       27.95       26.66      4.47 o
   2   8   9       41.65       48.10      2.63 o
   3   8   9        9.12        8.72      1.72 o
   4   8   9       66.62       61.44      6.45 o
   5   8   9      184.56      189.93      7.93 o
   6   8   9       17.32       23.67      3.04 o
   7   8   9        0.08       -0.37      1.93 o
  -3   9   9        2.60        1.45      0.89 o
  -2   9   9       16.28       13.36      1.61 o
  -1   9   9       13.49       15.42      1.94 o
   0   9   9        2.43        2.22      1.21 o
   1   9   9       12.82       15.09      1.68 o
   2   9   9       55.34       56.49      2.54 o
   3   9   9       19.53       26.20      2.16 o
   4   9   9        5.30        3.61      0.59 o
   5   9   9       11.98        1.01      3.50 o
   6   9   9        0.02       -0.83      2.12 o
   7   9   9       13.92        0.37      3.50 o
  -2  10   9        0.88       -0.51      1.19 o
  -1  10   9        5.12        4.59      1.21 o
   0  10   9       10.07       10.71      2.01 o
   1  10   9       39.07       33.82      1.72 o
   2  10   9        0.66        0.41      0.90 o
   3  10   9       58.30       56.81      2.01 o
   4  10   9        2.97        1.26      0.88 o
   5  10   9        9.15        0.00      2.76 o
   6  10   9       26.29       31.05      3.59 o
  -1  11   9        4.98        4.65      1.44 o
   0  11   9       14.61       14.45      1.77 o
   1  11   9       56.31       58.01      1.56 o
   2  11   9       17.98       18.15      1.23 o
   3  11   9        0.56        0.57      0.92 o
   4  11   9        1.59        0.37      1.93 o
   5  11   9        4.17        0.09      3.04 o
   1  12   9       16.24       17.44      1.76 o
   2  12   9        0.13        0.95      1.80 o
   3  12   9        1.17       -0.09      1.66 o
   0  -8  10        0.02        2.23      1.33 o
   1  -8  10        3.27        2.97      1.10 o
   2  -8  10        0.51        0.33      0.90 o
   3  -8  10        4.90        5.97      0.97 o
  -2  -7  10        0.06        1.68      1.71 o
  -1  -7  10       13.07       13.20      2.46 o
   0  -7  10       13.63       14.26      1.65 o
   1  -7  10        0.77       -0.17      0.82 o
   2  -7  10        8.77       11.13      1.64 o
   3  -7  10        3.01        1.43      1.04 o
   4  -7  10        0.47       -0.37      0.99 o
  -3  -6  10        0.28        1.79      1.74 o
  -2  -6  10        0.03       -0.57      1.26 o
  -1  -6  10       98.62      106.55      4.59 o
   0  -6  10        0.26       -0.07      0.75 o
   1  -6  10        0.04        0.16      1.32 o
   2  -6  10       18.88       11.91      1.88 o
   3  -6  10       39.52       34.58      2.42 o
   4  -6  10        9.46       10.48      1.08 o
   5  -6  10        0.67        1.11      0.72 o
  -3  -5  10        0.03       -1.00      1.91 o
  -2  -5  10        0.04        1.94      2.56 o
  -1  -5  10        0.03       -0.19      1.52 o
   0  -5  10        0.27        1.72      1.36 o
   1  -5  10       14.16       12.78      1.99 o
   2  -5  10       31.40       31.30      1.51 o
   3  -5  10       36.08       34.57      2.65 o
   4  -5  10       14.39       21.00      1.48 o
   5  -5  10        2.44        3.17      0.84 o
   6  -5  10       11.73        9.81      1.27 o
  -4  -4  10        1.61        4.18      2.37 o
  -3  -4  10        0.05       -0.01      2.04 o
  -2  -4  10        0.01        0.95      1.61 o
  -1  -4  10      338.76      346.08     18.06 o
   0  -4  10        1.84        1.84      1.22 o
   1  -4  10       12.34       10.83      1.54 o
   2  -4  10       24.02       29.91      2.21 o
   3  -4  10       14.12       18.51      1.13 o
   4  -4  10       53.70       55.27      1.70 o
   5  -4  10       12.23        9.65      1.03 o
   6  -4  10       27.17       29.91      2.01 o
   7  -4  10        9.32       11.14      2.00 o
  -4  -3  10       13.03       11.45      2.54 o
  -3  -3  10        4.49        5.44      3.18 o
  -2  -3  10       21.91       25.50      2.08 o
  -1  -3  10       71.49       72.38      2.99 o
   0  -3  10      163.21      168.74      3.86 o
   1  -3  10       10.04        8.67      1.28 o
   2  -3  10        0.57        0.55      0.84 o
   3  -3  10       67.76       64.68      2.25 o
   4  -3  10       14.68       12.41      1.31 o
   5  -3  10       59.86       60.50      2.60 o
   6  -3  10       76.17       76.58      1.88 o
   7  -3  10       21.95       26.23      2.05 o
  -5  -2  10        0.17        0.68      1.84 o
  -4  -2  10       11.49       11.10      2.67 o
  -3  -2  10       18.82       18.74      2.53 o
  -2  -2  10       60.19       58.75      2.84 o
  -1  -2  10       81.93       87.78      4.38 o
   0  -2  10      117.63      107.59      2.74 o
   1  -2  10        6.60        7.81      1.30 o
   2  -2  10       64.41       67.02      1.79 o
   3  -2  10        7.33        6.79      1.03 o
   4  -2  10        1.05        0.51      0.80 o
   5  -2  10       59.53       57.72      1.75 o
   6  -2  10        0.36        0.72      0.62 o
   7  -2  10       68.76       64.53      1.95 o
   8  -2  10        0.31        0.68      1.10 o
  -5  -1  10        3.85        3.51      1.99 o
  -4  -1  10       64.33       63.85      3.18 o
  -3  -1  10        1.28        2.61      1.77 o
  -2  -1  10        3.97        0.73      1.46 o
  -1  -1  10       89.40       89.36      2.57 o
   0  -1  10      129.24      125.39      6.46 o
   1  -1  10       23.52       20.50      1.50 o
   2  -1  10        5.68        1.89      1.88 o
   3  -1  10       17.85       18.93      1.55 o
   4  -1  10       59.44       57.94      1.56 o
   5  -1  10        4.33        2.75      0.80 o
   6  -1  10        2.43        3.00      1.24 o
   7  -1  10        0.14        0.46      1.01 o
   8  -1  10        2.47        1.32      1.23 o
  -5   0  10        0.36       -0.05      1.17 o
  -4   0  10        5.73       11.17      1.73 o
  -3   0  10       25.55       20.51      2.13 o
  -2   0  10       13.66       17.79      2.44 o
  -1   0  10       10.52       10.41      2.40 o
   0   0  10      306.30      319.88      9.93 o
   1   0  10        9.35       10.65      2.21 o
   2   0  10        0.01        0.07      0.88 o
   3   0  10        3.10        2.49      1.31 o
   4   0  10      176.65      174.39      3.07 o
   5   0  10        4.03        3.49      1.30 o
   6   0  10       64.93       64.10      2.14 o
   7   0  10        9.81       11.94      1.11 o
   8   0  10        9.02        8.71      1.24 o
  -5   1  10        1.69        1.29      1.30 o
  -4   1  10        1.83        1.13      1.43 o
  -3   1  10        1.09        0.73      1.33 o
  -2   1  10       34.93       35.68      4.51 o
  -1   1  10        0.00        0.83      1.69 o
   0   1  10       52.57       55.99      2.58 o
   1   1  10       19.12       21.71      2.41 o
   2   1  10        8.00        9.99      1.49 o
   3   1  10      144.93      149.25      3.01 o
   4   1  10       57.10       58.46      1.82 o
   5   1  10        0.15        2.47      0.86 o
   6   1  10        2.99        2.70      0.87 o
   7   1  10       45.79       45.67      1.35 o
   8   1  10        6.78        5.37      1.34 o
  -5   2  10        7.76       11.34      3.91 o
  -4   2  10       37.44       33.06      1.85 o
  -3   2  10       22.72       16.90      1.83 o
  -2   2  10       39.13       35.27      3.69 o
  -1   2  10        1.01        0.28      1.50 o
   0   2  10       16.96       15.83      2.63 o
   1   2  10        9.29        9.12      2.08 o
   2   2  10       19.08       16.59      1.37 o
   3   2  10      213.18      211.96      3.92 o
   4   2  10       27.41       28.91      1.14 o
   5   2  10        3.29        4.84      0.94 o
   6   2  10       33.78       34.91      1.48 o
   7   2  10       26.34       25.27      2.07 o
   8   2  10        0.69        0.55      1.33 o
  -5   3  10        3.12        2.67      1.95 o
  -4   3  10        1.59        3.47      1.36 o
  -3   3  10       63.73       61.15      2.34 o
  -2   3  10       40.40       42.86      3.13 o
  -1   3  10       11.49       15.66      2.07 o
   0   3  10       22.70       19.69      1.72 o
   1   3  10       30.48       30.17      2.63 o
   2   3  10        5.26        6.42      1.34 o
   3   3  10        3.18        4.03      1.33 o
   4   3  10      130.11      130.73      2.18 o
   5   3  10       41.82       44.71      1.91 o
   6   3  10       27.77       29.59      1.21 o
   7   3  10       24.25       30.00      1.86 o
   8   3  10       17.89       23.32      1.27 o
  -5   4  10        0.24        1.06      1.04 o
  -4   4  10       18.48       20.88      3.82 o
  -3   4  10       40.46       38.11      5.30 o
  -2   4  10       10.45       10.64      1.52 o
  -1   4  10       13.66       17.16      2.81 o
   0   4  10       68.27       69.56      5.21 o
   1   4  10       16.50       15.14      1.67 o
   2   4  10       41.54       49.56      2.11 o
   3   4  10      117.51      116.00      4.24 o
   4   4  10       14.15       12.66      1.85 o
   5   4  10      110.55      110.37      1.92 o
   6   4  10       28.02       26.59      1.66 o
   7   4  10       15.94       15.06      1.94 o
   8   4  10        4.93        6.17      2.12 o
  -4   5  10       11.55       15.04      1.60 o
  -3   5  10        2.26        3.88      1.28 o
  -2   5  10        7.34        5.07      1.20 o
  -1   5  10        2.75        3.82      1.35 o
   0   5  10        4.20        6.44      1.36 o
   1   5  10       49.98       50.16      1.82 o
   2   5  10       80.85       91.51      2.64 o
   3   5  10      117.34      118.21      3.00 o
   4   5  10       34.97       39.55      5.53 o
   5   5  10       19.79       21.39      1.31 o
   6   5  10        3.23        3.95      0.97 o
   7   5  10        3.46        2.44      0.86 o
   8   5  10        0.21        1.75      3.22 o
  -4   6  10        0.00       -0.60      1.36 o
  -3   6  10        0.05       -0.34      0.90 o
  -2   6  10        9.80        7.11      1.78 o
  -1   6  10       89.93       90.17      2.15 o
   0   6  10        4.68        1.47      1.01 o
   1   6  10        1.84        0.22      0.96 o
   2   6  10        3.39        3.38      1.20 o
   3   6  10       20.63       19.82      3.09 o
   4   6  10       19.42       20.60      2.08 o
   5   6  10        3.43        3.48      0.92 o
   6   6  10       37.87       43.34      1.35 o
   7   6  10        1.16        0.74      2.95 o
   8   6  10        0.09       -0.64      1.93 o
  -4   7  10        7.21        7.56      1.27 o
  -3   7  10        1.25        1.25      1.06 o
  -2   7  10       78.94       73.63      1.88 o
  -1   7  10       30.14       35.12      4.15 o
   0   7  10        1.00        0.11      1.04 o
   1   7  10       21.84       22.59      4.33 o
   2   7  10        0.00        0.45      1.38 o
   3   7  10      102.98      105.44      3.04 o
   4   7  10       22.66       29.04      2.22 o
   5   7  10        4.36        6.61      0.83 o
   6   7  10       26.11       30.60      4.51 o
   7   7  10        0.69       -0.37      1.84 o
   8   7  10        8.76        0.09      1.84 o
  -3   8  10        1.62        2.08      0.88 o
  -2   8  10       66.62       71.00      6.08 o
  -1   8  10        6.53        5.32      1.10 o
   0   8  10        8.56       10.53      1.60 o
   1   8  10       61.26       62.72      2.67 o
   2   8  10       11.47        9.26      1.43 o
   3   8  10        8.12       10.44      1.56 o
   4   8  10        3.20        3.11      1.46 o
   5   8  10        0.00        0.69      0.60 o
   6   8  10       12.92       -0.55      2.03 o
   7   8  10        6.70        0.18      3.13 o
  -2   9  10        0.44        0.69      1.32 o
  -1   9  10        1.68        1.03      1.13 o
   0   9  10        3.63        3.87      1.43 o
   1   9  10        9.70        9.97      2.27 o
   2   9  10        9.39        8.00      1.46 o
   3   9  10        6.70        6.30      1.49 o
   4   9  10        0.28        0.97      1.37 o
   5   9  10        1.76        0.00      1.34 o
   6   9  10       75.21       90.50      4.70 o
  -1  10  10        7.69        7.38      2.07 o
   0  10  10        5.86        4.16      1.38 o
   1  10  10        3.72        4.63      1.58 o
   2  10  10       10.48       11.74      1.85 o
   3  10  10        1.87        0.99      1.59 o
   4  10  10       27.30       25.55      6.63 o
   5  10  10        8.25       -0.83      2.21 o
   6  10  10        4.96        0.74      2.39 o
   0  11  10        9.87        8.14      1.18 o
   1  11  10       20.92       21.42      1.68 o
   2  11  10        3.35        7.35      1.65 o
   3  11  10        2.52        1.50      0.76 o
   4  11  10        0.39        0.37      1.93 o
   0  -7  11       12.23       12.40      2.40 o
   1  -7  11        1.45        2.84      1.58 o
   2  -7  11        5.53        5.05      1.31 o
   3  -7  11        6.77        6.29      1.54 o
  -2  -6  11        1.17        1.86      1.58 o
  -1  -6  11        3.16        3.92      2.24 o
   0  -6  11       14.08       14.90      1.56 o
   1  -6  11        1.42        3.70      1.37 o
   2  -6  11        0.75        0.95      1.07 o
   3  -6  11        1.28       -0.04      0.89 o
   4  -6  11        1.07        0.93      1.25 o
   5  -6  11        1.94        0.25      0.96 o
  -3  -5  11        0.00       -0.94      2.74 o
  -2  -5  11        0.00        1.57      2.04 o
  -1  -5  11       22.55       12.23      5.44 o
   0  -5  11        4.48        6.34      1.46 o
   1  -5  11       52.72       54.11      2.38 o
   2  -5  11       38.48       38.12      1.96 o
   3  -5  11        0.15        0.83      1.04 o
   4  -5  11        0.33        0.23      0.97 o
   5  -5  11        1.27        1.30      0.70 o
   6  -5  11       11.25       15.09      1.97 o
  -3  -4  11        0.03       -0.97      2.16 o
  -2  -4  11       22.00       22.60      2.71 o
  -1  -4  11        9.49        8.17      1.82 o
   0  -4  11        4.13        2.99      1.29 o
   1  -4  11       73.34       71.12      4.56 o
   2  -4  11        0.01       -0.20      1.31 o
   3  -4  11        9.99        9.53      1.28 o
   4  -4  11        1.17        2.72      1.05 o
   5  -4  11        6.42        6.11      1.40 o
   6  -4  11       27.44       26.01      1.25 o
  -4  -3  11        1.03        1.92      3.27 o
  -3  -3  11        1.70        1.15      1.92 o
  -2  -3  11       21.46       28.61      3.68 o
  -1  -3  11        8.44       11.49      1.89 o
   0  -3  11       44.30       50.54      2.67 o
   1  -3  11        0.00        0.35      1.00 o
   2  -3  11       18.95       18.84      1.42 o
   3  -3  11       89.36       85.37      2.26 o
   4  -3  11        5.05        4.84      1.08 o
   5  -3  11       46.25       51.40      1.88 o
   6  -3  11       21.98       21.61      1.97 o
   7  -3  11        0.45        1.11      0.78 o
  -4  -2  11        8.70        9.05      3.37 o
  -3  -2  11        3.69        7.05      2.39 o
  -2  -2  11        0.78        3.86      1.62 o
  -1  -2  11       39.03       42.61      3.04 o
   0  -2  11       89.95       81.95      3.69 o
   1  -2  11        1.59        2.69      1.50 o
   2  -2  11       14.41       13.72      1.35 o
   3  -2  11       39.29       38.43      2.16 o
   4  -2  11       30.03       31.30      1.80 o
   5  -2  11        0.16        0.22      0.72 o
   6  -2  11        0.99        1.42      1.21 o
   7  -2  11        5.15        6.63      1.20 o
  -4  -1  11       11.26       10.44      2.44 o
  -3  -1  11       20.01       24.84      3.42 o
  -2  -1  11       15.10       16.86      4.10 o
  -1  -1  11        8.22        9.30      2.70 o
   0  -1  11      102.47       93.98      2.70 o
   1  -1  11        8.41        7.39      1.43 o
   2  -1  11      279.21      278.49      4.73 o
   3  -1  11        1.60        1.98      0.88 o
   4  -1  11        0.94        2.44      1.35 o
   5  -1  11       13.25       13.54      1.65 o
   6  -1  11        4.88        6.37      1.04 o
   7  -1  11       27.02       28.92      1.50 o
   8  -1  11       34.92       36.89      1.60 o
  -4   0  11       21.34       20.08      2.05 o
  -3   0  11       20.16       19.11      1.92 o
  -2   0  11        3.05        1.93      1.66 o
  -1   0  11        0.54       -0.56      1.41 o
   0   0  11       11.82       12.60      1.90 o
   1   0  11       71.32       66.67      2.25 o
   2   0  11      439.03      419.59      7.72 o
   3   0  11        6.57        5.94      1.15 o
   4   0  11       11.92       14.07      1.23 o
   5   0  11       13.42       17.39      1.21 o
   6   0  11       15.96       19.16      1.44 o
   7   0  11      194.65      191.91      2.86 o
   8   0  11       19.55       18.39      1.24 o
  -4   1  11        3.71        4.33      2.48 o
  -3   1  11        2.80        1.91      1.59 o
  -2   1  11        0.03       -1.30      1.20 o
  -1   1  11       44.25       46.56      4.93 o
   0   1  11       38.28       35.00      4.10 o
   1   1  11      127.20      129.56      3.29 o
   2   1  11       96.21       95.92      3.60 o
   3   1  11      118.22      120.41      3.00 o
   4   1  11       31.37       29.30      1.44 o
   5   1  11        0.47        1.93      1.07 o
   6   1  11      144.62      142.71      4.97 o
   7   1  11        6.92        5.62      1.27 o
   8   1  11        0.98        1.50      1.04 o
  -4   2  11        0.52        0.52      1.39 o
  -3   2  11       40.26       37.78      2.37 o
  -2   2  11       21.26       25.59      2.11 o
  -1   2  11       19.08       17.52      1.94 o
   0   2  11        0.43        1.70      1.86 o
   1   2  11        4.23        6.39      1.63 o
   2   2  11       92.44       86.94      2.31 o
   3   2  11        0.03       -0.30      0.94 o
   4   2  11       36.06       35.40      1.71 o
   5   2  11        1.94        2.63      0.94 o
   6   2  11       11.57       13.10      1.40 o
   7   2  11       40.56       44.48      2.16 o
   8   2  11       13.94        9.38      1.38 o
  -4   3  11        2.53        1.80      1.95 o
  -3   3  11        0.57        0.45      1.28 o
  -2   3  11        2.25        0.38      1.20 o
  -1   3  11       21.53       17.39      1.85 o
   0   3  11       33.74       27.81      2.01 o
   1   3  11        3.49        3.63      1.99 o
   2   3  11        0.12       -0.42      1.23 o
   3   3  11        0.35        0.49      1.01 o
   4   3  11        0.39        1.14      0.99 o
   5   3  11       62.42       60.35      1.87 o
   6   3  11       11.14        7.78      1.11 o
   7   3  11        1.47        0.86      0.89 o
   8   3  11        0.00       -0.18      0.73 o
  -4   4  11        8.25        6.86      2.21 o
  -3   4  11       37.14       34.08      2.65 o
  -2   4  11       24.15       24.27      3.59 o
  -1   4  11        0.10       -0.77      1.66 o
   0   4  11      168.88      160.22      3.52 o
   1   4  11       14.78       22.14      5.34 o
   2   4  11       54.03       51.63      3.00 o
   3   4  11        3.96        6.21      1.33 o
   4   4  11       74.40       70.76      5.37 o
   5   4  11      105.63      100.00      2.60 o
   6   4  11       33.95       31.26      2.19 o
   7   4  11       45.05       46.24      1.99 o
   8   4  11        1.71        1.15      1.20 o
  -4   5  11        7.34        5.01      1.53 o
  -3   5  11        3.16        1.75      1.72 o
  -2   5  11       12.44       13.43      2.35 o
  -1   5  11        4.64        3.29      1.14 o
   0   5  11       17.99       14.07      2.34 o
   1   5  11        3.18        2.78      1.46 o
   2   5  11       36.06       38.58      2.93 o
   3   5  11        0.88        0.01      1.03 o
   4   5  11       53.71       60.10      4.75 o
   5   5  11        7.33        7.27      1.01 o
   6   5  11       14.05       15.82      1.36 o
   7   5  11       33.28       32.70      1.53 o
   8   5  11        2.27        8.01      3.96 o
  -3   6  11        0.04       -0.18      0.84 o
  -2   6  11        0.67       -0.03      0.90 o
  -1   6  11       23.92       18.57      1.77 o
   0   6  11       65.86       68.44      2.49 o
   1   6  11        5.72        6.85      2.18 o
   2   6  11       12.90       12.64      1.84 o
   3   6  11       12.47       11.78      1.92 o
   4   6  11        0.73        0.81      1.20 o
   5   6  11        1.87        0.37      0.56 o
   6   6  11        0.01        1.39      0.86 o
   7   6  11        3.39        2.18      0.99 o
   8   6  11        0.17        0.09      1.66 o
  -3   7  11        1.60       -0.63      1.43 o
  -2   7  11       20.04       19.95      6.63 o
  -1   7  11        4.23        3.45      1.70 o
   0   7  11        0.95        0.78      1.28 o
   1   7  11       14.99       11.64      1.82 o
   2   7  11        0.00       -0.11      1.56 o
   3   7  11        0.12       -0.47      1.98 o
   4   7  11       38.36       46.04      3.47 o
   5   7  11        0.03        0.31      0.77 o
   6   7  11       22.63       20.89      2.05 o
   7   7  11        6.42        0.55      2.03 o
  -2   8  11        0.04       -0.36      0.97 o
  -1   8  11       11.95        8.71      2.07 o
   0   8  11       54.96       53.32      2.05 o
   1   8  11        0.11        0.06      1.05 o
   2   8  11        2.49        1.93      2.26 o
   3   8  11        0.97        0.49      1.39 o
   4   8  11        2.75        3.56      1.91 o
   5   8  11        8.87        5.57      2.46 o
   6   8  11        0.25       -0.64      1.46 o
   7   8  11        5.47       -0.18      3.22 o
  -2   9  11        0.01        0.16      1.04 o
  -1   9  11       15.20       20.93      3.04 o
   0   9  11       12.04       10.07      1.62 o
   1   9  11        7.48        5.77      1.36 o
   2   9  11        6.92        6.96      1.82 o
   3   9  11        9.24       10.71      3.73 o
   4   9  11        0.05       -0.92      1.36 o
   5   9  11       22.01       26.52      2.28 o
   6   9  11       18.02        0.46      3.68 o
  -1  10  11        2.04        2.61      1.10 o
   0  10  11       18.49       19.43      2.53 o
   1  10  11       10.13        9.90      1.52 o
   2  10  11       10.68       12.39      2.69 o
   3  10  11        0.45        2.58      1.76 o
   4  10  11        3.61        4.22      1.99 o
   5  10  11        9.50        1.93      2.49 o
   1  11  11        3.56        6.18      1.70 o
   2  11  11        2.49        3.67      2.81 o
   3  11  11        1.58        2.35      1.09 o
   0  -6  12        0.60       -0.55      2.32 o
   1  -6  12       11.65       14.64      3.54 o
   2  -6  12        0.12        0.64      1.07 o
   3  -6  12        0.38        0.00      0.79 o
  -1  -5  12        2.54        1.13      1.27 o
   0  -5  12       20.82       22.50      2.87 o
   1  -5  12        0.08       -0.37      1.62 o
   2  -5  12       32.33       35.92      2.14 o
   3  -5  12       11.50       11.44      1.92 o
   4  -5  12        4.61        2.33      1.13 o
   5  -5  12        0.03        0.13      0.77 o
  -2  -4  12        1.01       -0.09      1.39 o
  -1  -4  12        5.26        4.99      2.17 o
   0  -4  12       19.84       27.80      4.28 o
   1  -4  12       37.78       39.11      2.37 o
   2  -4  12       18.29       20.04      4.99 o
   3  -4  12        8.61        6.58      3.16 o
   4  -4  12       21.48       20.61      2.34 o
   5  -4  12        0.79        0.69      0.91 o
   6  -4  12        5.30        3.11      1.32 o
  -3  -3  12        2.61        4.68      2.01 o
  -2  -3  12        0.55        2.25      2.08 o
  -1  -3  12       57.91       50.87      2.73 o
   0  -3  12       26.91       27.84      4.51 o
   1  -3  12       98.23      103.01     10.16 o
   2  -3  12        5.30        5.97      1.34 o
   3  -3  12       14.11       12.68      1.25 o
   4  -3  12        3.43        3.54      1.58 o
   5  -3  12        0.60        0.78      0.89 o
   6  -3  12        8.95        6.76      1.36 o
  -3  -2  12        2.72        3.74      3.02 o
  -2  -2  12        0.48        1.10      1.91 o
  -1  -2  12        0.21       -0.18      2.08 o
   0  -2  12       12.16       15.69      2.31 o
   1  -2  12       93.25      100.62      3.73 o
   2  -2  12        3.18        3.98      1.26 o
   3  -2  12       36.53       41.62      1.95 o
   4  -2  12       27.81       28.61      1.34 o
   5  -2  12       30.07       31.03      2.63 o
   6  -2  12        0.40        1.22      0.80 o
   7  -2  12        3.93        2.69      1.05 o
  -3  -1  12        9.08       13.11      2.61 o
  -2  -1  12       16.00       13.35     11.38 o
  -1  -1  12        0.02       -1.35      2.30 o
   0  -1  12       31.32       34.94      3.39 o
   1  -1  12       71.48       68.53      3.71 o
   2  -1  12        6.63        5.90      2.28 o
   3  -1  12       32.48       36.69      1.89 o
   4  -1  12      103.73       99.25      2.49 o
   5  -1  12       43.98       39.78      1.63 o
   6  -1  12       34.09       38.87      2.28 o
   7  -1  12        3.55        4.41      1.31 o
  -3   0  12       30.21       28.22      6.86 o
  -2   0  12       19.28       13.71      9.86 o
  -1   0  12        6.54        4.53      1.90 o
   0   0  12        3.70        5.30      1.87 o
   1   0  12        0.43       -0.50      1.41 o
   2   0  12       55.89       53.65      6.31 o
   3   0  12       68.36       68.56      2.29 o
   4   0  12       53.56       53.58      1.97 o
   5   0  12        4.93        3.94      1.06 o
   6   0  12       36.34       38.03      1.82 o
   7   0  12       10.40        7.39      1.22 o
  -4   1  12       13.52       14.42      2.02 o
  -3   1  12        1.29       -0.52      1.53 o
  -2   1  12       48.08       47.06      4.28 o
  -1   1  12        3.13        4.51      1.50 o
   0   1  12        0.26        0.51      1.17 o
   1   1  12       70.68       76.31      3.69 o
   2   1  12        2.70        1.83      1.50 o
   3   1  12        1.87        1.22      1.18 o
   4   1  12       22.92       24.86      1.97 o
   5   1  12        4.79        7.23      1.16 o
   6   1  12        0.10        0.52      0.87 o
   7   1  12        0.75        1.60      0.87 o
   8   1  12        6.93        4.52      1.59 o
  -4   2  12        2.17        2.35      1.74 o
  -3   2  12        0.44        1.08      1.27 o
  -2   2  12       11.23       11.06      2.95 o
  -1   2  12        0.88        1.56      1.58 o
   0   2  12        7.71        9.18      1.87 o
   1   2  12      100.77      107.35      3.24 o
   2   2  12      158.82      165.12      3.74 o
   3   2  12       50.18       47.32      2.36 o
   4   2  12        1.81        2.39      1.53 o
   5   2  12       53.52       55.54      1.81 o
   6   2  12       18.95       19.90      2.32 o
   7   2  12        4.89        3.56      2.03 o
   8   2  12        2.90        1.13      1.12 o
  -3   3  12       23.62       19.70     11.65 o
  -2   3  12       17.91       12.77      1.92 o
  -1   3  12       12.76        9.78      1.81 o
   0   3  12       10.42       11.86      2.54 o
   1   3  12        9.10       12.99      2.30 o
   2   3  12        7.54        6.87      1.77 o
   3   3  12        6.73        7.67      1.68 o
   4   3  12      181.79      181.14      2.66 o
   5   3  12       19.90       19.12      1.65 o
   6   3  12        2.72        2.34      1.19 o
   7   3  12        7.45        7.27      2.35 o
   8   3  12        3.04        1.78      1.29 o
  -3   4  12        8.46       10.10      2.30 o
  -2   4  12       14.25       12.66      1.84 o
  -1   4  12        0.07        0.05      0.91 o
   0   4  12        0.50       -0.44      1.79 o
   1   4  12        0.50       -0.83      1.86 o
   2   4  12        0.39        1.34      1.46 o
   3   4  12       61.66       62.08      2.73 o
   4   4  12      161.74      156.50      3.32 o
   5   4  12       67.07       68.75      1.81 o
   6   4  12        2.58        3.69      1.47 o
   7   4  12        7.31        6.87      2.38 o
   8   4  12        1.00        0.57      0.95 o
  -3   5  12       23.54       26.02      3.64 o
  -2   5  12       13.24        9.59      1.74 o
  -1   5  12       36.83       28.73      2.13 o
   0   5  12       47.07       51.36      2.56 o
   1   5  12       15.92       17.87      2.70 o
   2   5  12       61.35       60.32      3.42 o
   3   5  12      219.36      230.64      5.48 o
   4   5  12       57.69       56.67      3.58 o
   5   5  12       51.66       52.97      1.98 o
   6   5  12        0.43        0.74      0.93 o
   7   5  12        1.13        1.08      1.10 o
  -3   6  12       14.19       16.70      1.52 o
  -2   6  12        0.44       -0.85      1.57 o
  -1   6  12        0.16        0.68      1.07 o
   0   6  12       81.78       83.72      3.64 o
   1   6  12        1.31       -0.72      1.38 o
   2   6  12        7.58        6.15      1.82 o
   3   6  12        4.90        6.98      1.92 o
   4   6  12        0.92        1.93      2.63 o
   5   6  12        8.57        5.64      1.27 o
   6   6  12       12.82       13.10      2.39 o
   7   6  12        3.75        3.39      0.96 o
  -2   7  12        0.56       -0.61      1.17 o
  -1   7  12        9.46        6.98      1.54 o
   0   7  12       19.36       21.15      3.59 o
   1   7  12        5.97        3.77      2.18 o
   2   7  12        2.18        3.50      1.62 o
   3   7  12      101.15      106.63      3.43 o
   4   7  12        0.74        0.01      1.27 o
   5   7  12       45.57       49.81      2.16 o
   6   7  12       11.97       17.32      1.28 o
   7   7  12       12.44       13.01      2.48 o
  -2   8  12       17.38       13.99      2.23 o
  -1   8  12        0.74        1.77      1.13 o
   0   8  12       31.00       32.69      2.91 o
   1   8  12        5.18        4.26      2.21 o
   2   8  12        7.16        5.01      1.49 o
   3   8  12       11.67       17.23      2.90 o
   4   8  12        0.70        0.70      1.36 o
   5   8  12       17.35       16.81      1.66 o
   6   8  12        4.00        5.37      1.91 o
  -1   9  12        0.04        0.44      1.26 o
   0   9  12        0.64        2.39      1.46 o
   1   9  12        9.64       10.85      1.98 o
   2   9  12        1.36        1.87      1.60 o
   3   9  12        6.86        4.88      1.92 o
   4   9  12        7.79        7.76      2.27 o
   5   9  12        1.94        1.58      2.06 o
   1  10  12        2.35        3.97      2.49 o
   2  10  12        6.69        7.59      1.94 o
   3  10  12        0.64        0.36      1.53 o
   4  10  12       12.75        8.63      5.62 o
   0  -5  13        6.59        4.79      2.48 o
   1  -5  13        9.27        1.83      2.65 o
   2  -5  13        1.55        2.75      1.29 o
   3  -5  13        2.72        1.61      1.72 o
  -1  -4  13        0.26        0.57      1.56 o
   0  -4  13       28.68       12.51      9.81 o
   1  -4  13        1.55        2.23      2.04 o
   2  -4  13        9.89       11.05      3.76 o
   3  -4  13        0.63       -0.28      1.41 o
   4  -4  13        0.60        0.35      0.99 o
   5  -4  13        1.70        1.28      0.99 o
  -2  -3  13        5.80        5.86      2.11 o
  -1  -3  13       17.24       17.79      3.70 o
   0  -3  13       43.06       49.82      3.17 o
   1  -3  13        7.86        5.98      3.02 o
   2  -3  13       22.05       24.59      1.68 o
   3  -3  13        1.17        0.84      1.12 o
   4  -3  13        8.78        7.55      2.39 o
   5  -3  13       21.70       23.26      2.88 o
  -2  -2  13        5.67        2.82      3.02 o
  -1  -2  13        8.99        3.65      4.56 o
   0  -2  13        3.37        3.12      3.09 o
   1  -2  13       76.81       73.55      3.27 o
   2  -2  13        8.15        4.33      1.95 o
   3  -2  13        2.86        1.62      1.68 o
   4  -2  13        1.10        1.87      1.30 o
   5  -2  13       27.91       28.12      1.63 o
   6  -2  13       11.55        7.98      3.83 o
  -2  -1  13        2.45        1.41      1.66 o
  -1  -1  13        1.65        2.58      1.62 o
   0  -1  13        3.18        2.96      2.81 o
   1  -1  13        0.09        0.18      1.17 o
   2  -1  13       11.75       11.64      4.87 o
   3  -1  13       38.64       35.21      1.78 o
   4  -1  13        0.54        0.16      1.03 o
   5  -1  13        0.00        0.33      0.86 o
   6  -1  13        0.40        0.65      0.98 o
  -3   0  13        0.68        0.97      1.56 o
  -2   0  13        1.11        0.30      1.65 o
  -1   0  13       15.44       18.69      2.08 o
   0   0  13       11.07        7.62      5.48 o
   1   0  13        0.75        2.40      1.73 o
   2   0  13      121.06      113.69     10.28 o
   3   0  13        0.27        1.51      1.13 o
   4   0  13       13.00       16.46      1.69 o
   5   0  13        3.04        2.77      1.32 o
   6   0  13        8.63       11.29      1.34 o
   7   0  13       17.60       19.40      2.99 o
  -3   1  13        0.92        0.68      2.31 o
  -2   1  13        2.54        1.42      1.76 o
  -1   1  13       13.95        6.12      5.94 o
   0   1  13        7.08        7.78      1.69 o
   1   1  13       98.19      105.96      3.50 o
   2   1  13        7.97        8.28      1.59 o
   3   1  13        2.50        1.46      1.22 o
   4   1  13       95.30      101.38      3.06 o
   5   1  13       60.19       62.46      3.28 o
   6   1  13        1.47        1.62      1.38 o
   7   1  13        9.16        3.58      1.72 o
  -3   2  13        1.57        0.77      1.62 o
  -2   2  13        4.34        0.70      1.62 o
  -1   2  13       21.72       18.64     11.38 o
   0   2  13        4.34        4.03      1.81 o
   1   2  13       33.13       40.47      2.90 o
   2   2  13       45.83       51.55      2.90 o
   3   2  13        6.53        7.78      1.77 o
   4   2  13       53.98       57.77      2.23 o
   5   2  13       13.62       16.35      2.02 o
   6   2  13        3.91        3.32      1.45 o
   7   2  13        2.06        0.40      1.04 o
  -3   3  13        0.00        0.20      1.43 o
  -2   3  13       27.30       15.31     11.19 o
  -1   3  13        0.68        1.05      1.47 o
   0   3  13        1.25        1.71      1.65 o
   1   3  13       33.40       37.50      3.29 o
   2   3  13        0.45        0.34      1.86 o
   3   3  13        3.78        3.97      2.58 o
   4   3  13        0.90        0.74      0.99 o
   5   3  13        1.36        1.21      0.89 o
   6   3  13       11.62        9.93      1.59 o
   7   3  13        4.10        0.85      0.89 o
  -2   4  13       16.43        7.99      7.14 o
  -1   4  13       11.04       10.44      1.97 o
   0   4  13       21.07       20.67      2.25 o
   1   4  13        8.78       10.40      2.08 o
   2   4  13        5.24        4.97      1.84 o
   3   4  13       24.23       26.63      2.44 o
   4   4  13       24.16       25.09      3.18 o
   5   4  13       12.70       11.10      1.40 o
   6   4  13       24.94       26.45      1.80 o
   7   4  13        3.19        1.42      1.24 o
  -2   5  13        0.01       -0.82      1.83 o
  -1   5  13       34.50       37.92      2.07 o
   0   5  13        4.98        4.08      2.34 o
   1   5  13       42.24       37.59      3.32 o
   2   5  13        0.21        0.34      1.17 o
   3   5  13       20.12       23.47      2.02 o
   4   5  13       30.30       30.62      2.59 o
   5   5  13        5.50        4.29      1.59 o
   6   5  13       15.59       16.28      2.58 o
   7   5  13        1.03        2.25      1.17 o
  -2   6  13        0.19        1.10      1.41 o
  -1   6  13       26.00       31.16      4.74 o
   0   6  13       52.95       52.89      2.73 o
   1   6  13        3.49        4.71      1.49 o
   2   6  13       10.35        9.20      2.35 o
   3   6  13        3.82        9.30      2.08 o
   4   6  13       44.02       51.75      3.36 o
   5   6  13       35.17       35.92      1.96 o
   6   6  13        8.55        7.56      1.56 o
   7   6  13       18.09       18.83      1.84 o
  -1   7  13        1.18        0.95      1.17 o
   0   7  13       34.76       37.06      3.20 o
   1   7  13        0.02        0.56      1.37 o
   2   7  13        8.74        8.49      1.69 o
   3   7  13        1.19        0.47      1.30 o
   4   7  13       12.25       13.00      1.98 o
   5   7  13       16.97       19.74      1.62 o
   6   7  13       37.23       38.89      1.41 o
   0   8  13       14.89       14.96      3.55 o
   1   8  13        3.07        4.88      1.52 o
   2   8  13        6.26        5.23      1.59 o
   3   8  13       25.09       32.37      2.73 o
   4   8  13        1.36        0.15      1.43 o
   5   8  13        0.15        1.96      1.13 o
   1   9  13        2.07        3.55      1.71 o
   2   9  13        1.38        1.52      1.69 o
   3   9  13       28.89       36.75      3.76 o
   4   9  13       11.13       15.64      3.41 o
   2  -4  14       14.68       16.04      3.69 o
   0  -3  14       14.35        8.40      7.69 o
   1  -3  14        7.55        6.06      2.76 o
   2  -3  14        0.26       -0.56      1.22 o
   3  -3  14       14.18       10.73      4.98 o
   4  -3  14        1.94        1.74      1.39 o
  -1  -2  14        0.05        0.62      1.59 o
   0  -2  14        7.48        3.24      3.18 o
   1  -2  14        1.52        0.00      1.34 o
   2  -2  14        1.73        1.09      1.58 o
   3  -2  14       15.99       13.98      9.46 o
   4  -2  14        0.52        0.13      0.92 o
   5  -2  14       14.29       10.30      4.45 o
  -1  -1  14        8.32       10.25      2.58 o
   0  -1  14        0.68        1.34      1.90 o
   1  -1  14        0.17       -0.72      1.40 o
   2  -1  14        7.06        0.10      1.07 o
   3  -1  14        2.74        0.21      1.15 o
   4  -1  14        0.79        0.21      1.04 o
   5  -1  14        4.22        2.07      1.32 o
   6  -1  14        0.10        0.44      1.01 o
  -1   0  14       20.88       19.95     12.85 o
   0   0  14       17.39       10.12     10.23 o
   1   0  14        6.25        2.59      2.63 o
   2   0  14       14.21        8.31      7.46 o
   3   0  14        2.85        2.49      1.54 o
   4   0  14        6.69        9.22      1.41 o
   5   0  14        0.27        0.68      1.24 o
   6   0  14        0.87        0.50      1.04 o
  -2   1  14        7.72        3.56      4.47 o
  -1   1  14       27.53       27.33     16.12 o
   0   1  14        1.61        0.76      2.34 o
   1   1  14        0.56        0.01      1.20 o
   2   1  14        1.95        0.18      1.35 o
   3   1  14        1.68        1.18      1.22 o
   4   1  14        0.37        1.08      1.73 o
   5   1  14        0.35        0.78      1.26 o
   6   1  14        0.18        0.96      1.06 o
  -2   2  14        3.34        1.28      2.07 o
  -1   2  14       18.84       20.66      2.52 o
   0   2  14        2.24        2.84      1.70 o
   1   2  14       19.39       19.23      2.05 o
   2   2  14        5.15        6.19      1.62 o
   3   2  14       26.96       31.40      4.28 o
   4   2  14        3.36        2.67      1.28 o
   5   2  14        7.31        7.33      1.53 o
   6   2  14        2.33        2.42      1.04 o
  -2   3  14        2.19        0.81      1.62 o
  -1   3  14        0.14       -1.07      2.28 o
   0   3  14        1.65        3.09      1.90 o
   1   3  14        0.03        0.63      1.63 o
   2   3  14        0.35        0.13      1.55 o
   3   3  14        7.88        9.89      2.15 o
   4   3  14        7.66        8.25      1.58 o
   5   3  14        0.08       -1.25      1.34 o
   6   3  14        4.42        5.66      1.55 o
  -1   4  14        1.34        1.32      1.40 o
   0   4  14        2.67        2.38      2.41 o
   1   4  14       28.34       30.85      4.84 o
   2   4  14        0.05        0.15      1.91 o
   3   4  14        3.48        5.94      2.00 o
   4   4  14        0.35        1.65      1.24 o
   5   4  14        1.95        3.12      1.46 o
   6   4  14        0.03        0.77      1.23 o
  -1   5  14        5.86        4.49      3.09 o
   0   5  14        0.11        0.63      1.84 o
   1   5  14       27.66       31.65      2.24 o
   2   5  14        0.01        1.25      1.43 o
   3   5  14       38.98       48.62      2.50 o
   4   5  14        2.93        4.33      1.69 o
   5   5  14        0.85        2.05      1.04 o
   6   5  14        1.63        1.34      1.28 o
  -1   6  14        2.80        3.25      1.46 o
   0   6  14        3.47        5.35      2.53 o
   1   6  14        4.86        8.11      2.00 o
   2   6  14        0.56       -0.43      1.53 o
   3   6  14        2.19        2.04      1.78 o
   4   6  14        0.47        0.07      1.60 o
   5   6  14        2.36        4.79      1.35 o
   6   6  14        6.32        4.08      1.30 o
   0   7  14        2.16        1.81      1.74 o
   1   7  14        1.41        1.20      2.58 o
   2   7  14        6.57        8.37      2.20 o
   3   7  14        1.57        2.15      1.91 o
   4   7  14        2.61        3.86      2.18 o
   5   7  14        5.80        3.05      2.62 o
   1   8  14        6.95        7.80      2.02 o
   2   8  14       12.02       11.59      3.04 o
   3   8  14        0.00       -1.80      2.56 o
   4   8  14       15.47       14.60      2.56 o
   2  -2  15       18.09        4.63      4.57 o
   3  -2  15        1.85        2.86      2.13 o
   1  -1  15        7.91        3.29      3.36 o
   2  -1  15        4.68        1.08      1.42 o
   3  -1  15       16.33        7.92      5.04 o
   4  -1  15        1.61        0.62      1.44 o
   0   0  15        0.84        0.32      1.72 o
   1   0  15        0.64        0.68      1.46 o
   2   0  15        2.70        1.41      1.49 o
   3   0  15       41.32       48.64      2.03 o
   4   0  15        4.66        6.23      2.51 o
   5   0  15        7.96        5.85      2.40 o
   0   1  15       17.41       24.79      2.53 o
   1   1  15        2.34        0.84      1.85 o
   2   1  15        5.79        4.41      3.64 o
   3   1  15       58.21       52.34      3.97 o
   4   1  15       21.92       23.11      2.52 o
   5   1  15        7.14       10.34      2.98 o
   0   2  15        0.22       -0.05      1.92 o
   1   2  15       11.92       15.31      2.59 o
   2   2  15       12.95       19.36      2.53 o
   3   2  15        6.81        8.64      2.17 o
   4   2  15       21.27       26.30      1.89 o
   5   2  15        2.59        2.24      1.13 o
   0   3  15        2.63        1.97      1.66 o
   1   3  15        3.14        0.16      1.58 o
   2   3  15        3.37        3.29      2.83 o
   3   3  15       22.69       24.29      2.67 o
   4   3  15        0.32       -0.31      1.00 o
   5   3  15        8.53        9.23      1.76 o
   0   4  15        1.66        1.27      1.53 o
   1   4  15        0.17       -0.93      1.79 o
   2   4  15       38.43       41.72      3.17 o
   3   4  15        0.56        1.14      1.52 o
   4   4  15        0.08       -0.32      1.09 o
   5   4  15        8.11        6.97      2.03 o
   0   5  15        0.00        0.69      2.28 o
   1   5  15        0.44        1.01      1.70 o
   2   5  15        0.01        0.88      1.84 o
   3   5  15       30.90       37.94      3.02 o
   4   5  15       54.16       57.59      5.11 o
   5   5  15        8.94        6.58      1.23 o
   1   6  15        6.35        5.93      1.78 o
   2   6  15        0.01       -0.69      1.43 o
   3   6  15       66.00       85.32      3.82 o
   4   6  15       35.22       36.07     10.69 o
   5   6  15       10.22        8.70      2.03 o
   2   7  15        7.15        4.07      2.88 o
   3   7  15        8.23       10.56      3.30 o
   3   1  16       13.53       11.27      5.55 o
   2   2  16        0.27       -2.07      1.69 o
   3   2  16        0.15        0.21      1.33 o
   2   3  16        6.50        7.60      3.26 o
   3   3  16        0.01        3.69      2.93 o
   2   4  16        8.09        9.45      3.35 o
   3   4  16       17.82       20.58      2.34 o
 
